# Supplementary material for: 3DScapeCS: application of three dimensional, parallel, dynamic network visualization in Cytoscape
Source: BMC Bioinformatics. 2013 Nov 14;14:322. doi: 10.1186/1471-2105-14-322 (PMC3835703; doi:10.1186/1471-2105-14-322)
Supplement: Additional file 3 — The 3DscapeCS Case Study Data Unpack the zip package using WinZip, WinRAR, 7-zip or unzip command. See REAME.txt inside the package on how to use the test data. [file 1471-2105-14-322-S3.zip]

Archive with 26 entries (21 files):
- Contigs/
- Contigs/Ralstonia sp.cys
- Ecoli/
- Ecoli/Ec_iAF1260_flux1.pvals
- Ecoli/Ec_iAF1260_flux1.sif
- Flux/
- Flux/example.zip
- Flux/flux.pl
- Flux/flux.pvals
- Flux/flux.sif
- MS/
- MS/A.sif
- MS/B.sif
- MS/C.sif
- MS/D.sif
- MS/E.sif
- MS/F.sif
- MS/G.sif
- MS/MS.cys
- MS/MS.sif
- MS/filename.NA
- MS/separate.pl
- README.txt
- deBruijn/
- deBruijn/LastGraph.sif
- deBruijn/debruijn.pl
