# Supplementary material for: 3DScapeCS: application of three dimensional, parallel, dynamic network visualization in Cytoscape
Source: BMC Bioinformatics. 2013 Nov 14;14:322. doi: 10.1186/1471-2105-14-322 (PMC3835703; doi:10.1186/1471-2105-14-322)
Supplement: Additional file 3 — The 3DscapeCS Case Study Data Unpack the zip package using WinZip, WinRAR, 7-zip or unzip command. See REAME.txt inside the package on how to use the test data. [file 1471-2105-14-322-S3.zip › Ecoli/Ec_iAF1260_flux1.pvals]

REACTION	INITIAL	CALCULATED
R_3HAD100	0	0.262147328
R_3HAD120	0	0.151332914
R_3HAD121	0	0.110814414
R_3HAD140	0	0.094017654
R_3HAD141	0	0.110814414
R_3HAD160	0	0.094017654
R_3HAD161	0	0.110814414
R_3HAD40	0	0.262147328
R_3HAD60	0	0.262147328
R_3HAD80	0	0.262147328
R_3OAR100	0	0.262147328
R_3OAR120	0	0.151332914
R_3OAR121	0	0.110814414
R_3OAR140	0	0.151332914
R_3OAR141	0	0.110814414
R_3OAR160	0	0.094017654
R_3OAR161	0	0.110814414
R_3OAR40	0	0.262147328
R_3OAR60	0	0.262147328
R_3OAR80	0	0.262147328
R_3OAS100	0	0.262147328
R_3OAS120	0	0.151332914
R_3OAS121	0	0.110814414
R_3OAS140	0	0.151332914
R_3OAS141	0	0.110814414
R_3OAS160	0	0.094017654
R_3OAS161	0	0.110814414
R_3OAS60	0	0.262147328
R_3OAS80	0	0.262147328
R_A5PISO	0	0.02865763
R_ACCOAC	0	1.777716036
R_ACGK	0	0.21791586
R_ACGS	0	0.21791586
R_ACHBS	0	0.21401135
R_ACKr	0	0.427988174
R_ACLS	0	0.6440791292
R_ACODA	0	0.21791586
R_ACONTa	0	4.5207882767
R_ACONTb	0	4.5207882767
R_ACt4pp	0	0.0034897479
R_ADCL	0	0.0004928523
R_ADCS	0	0.0004928523
R_ADK1	0	1.6678762761
R_ADNK1	0	0.0003285682
R_ADSK	0	0.1814506834
R_ADSL1r	0	0.219691307
R_ADSL2r	0	0.3290875735
R_ADSS	0	0.219691307
R_AGPAT160	0	0.047008827
R_AGPAT161	0	0.055407207
R_AHCYSNS	0	0.0003285682
R_AICART	0	0.3988825315
R_AIRC2	0	0.3290875735
R_AKGDH	0	3.7286022428
R_ALAALAr	0	0.020465526
R_ALAR	0	0.030698289
R_AMPMS2	0	0.0001642841
R_ANPRT	0	0.041874028
R_ANS	0	0.041874028
R_APRAUR	0	0.0003285682
R_ARGSL	0	0.21791586
R_ARGSS	0	0.21791586
R_ASNS2	0	0.17761837
R_ASP1DC	0	0.0004243392
R_ASPCT	0	0.243692993
R_ASPK	0	0.7876081801
R_ASPO3	0	0.0016782026
R_ATPM	0	8.39
R_ATPPRT	0	0.069794958
R_ATPS4rpp	0	52.0477954968
R_BPNT	0	0.1814506834
R_CA2tex	0	0.0034897479
R_CBMKr	0	0.461608853
R_CDPMEK	0	0.0017599763
R_CHORM	0	0.2313407441
R_CHORS	0	0.2738719085
R_CHRPL	0	0.0001642841
R_CLt3_2pp	0	0.001744874
R_CLtex	0	0.0034897479
R_COBALT2tex	0	0.0023264986
R_COBALT2tpp	0	0.0023264986
R_CPPPGO	0	0.0001642841
R_CS	0	4.5207882767
R_CTPS2	0	0.118255084
R_CU2tex	0	0.0023264986
R_CU2tpp	0	0.0023264986
R_CYSS	0	0.1814506834
R_CYSTL	0	0.1133950741
R_CYTBO3_4pp	0	32.5306543262
R_CYTK1	0	0.1332579795
R_DALAt2pp	0	0.010232763
R_DAPDC	0	0.25283544
R_DAPE	0	0.273300966
R_DASYN160	0	0.047008827
R_DASYN161	0	0.055407207
R_DB4PS	0	0.0006571364
R_DDPA	0	0.2738719085
R_DHAD1	0	0.6440791292
R_DHAD2	0	0.21401135
R_DHAPT	0	1.0269441237
R_DHDPRy	0	0.273300966
R_DHDPS	0	0.273300966
R_DHFR	0	0.0197722913
R_DHFS	0	0.0004928523
R_DHNPA2	0	0.0004928523
R_DHORD2	0	0.243692993
R_DHPPDA2	0	0.0003285682
R_DHPS2	0	0.0004928523
R_DHPTDCs	0	0.0003285682
R_DHQS	0	0.2738719085
R_DHQTi	0	0.2738719085
R_DMATT	0	0.0002048026
R_DMPPS	0	0.0002048026
R_DM_4HBA	0	0.0001642841
R_DM_HMFURN	0	0.0003285682
R_DNMPPA	0	0.0004928523
R_DNTPPA	0	0.0004928523
R_DPCOAK	0	0.0004243392
R_DPR	0	0.0004243392
R_DTMPK	0	0.019279439
R_DXPRIi	0	0.0017599763
R_DXPS	0	0.0020885445
R_E4PD	0	0.0001642841
R_EAR100x	0	0.151332914
R_EAR120x	0	0.151332914
R_EAR121x	0	0.110814414
R_EAR140x	0	0.094017654
R_EAR141x	0	0.110814414
R_EAR160x	0	0.094017654
R_EAR161x	0	0.110814414
R_EAR40x	0	0.262147328
R_EAR60x	0	0.262147328
R_EAR80x	0	0.262147328
R_ENO	0	11.8041447332
R_EX_co2(e)	0	17.8321366713
R_EX_h2o(e)	0	37.2401865472
R_EX_h(e)	0	6.7609168111
R_Ec_biomass_iAF1260_core_59p81M	0	0.7367
R_F6PA	0	1.0269441237
R_FBA	0	5.1642349535
R_FCLT	0	0.0001642841
R_FE2tex	0	0.0107985486
R_FE2tpp	0	0.0055635584
R_FE3abcpp	0	0.0052349902
R_FEROpp	0	0.0013087476
R_FLDR	0	0.039185073
R_FMNAT	0	0.0001642841
R_FUM	0	4.4952969833
R_G1PACT	0	0.069588682
R_G1SAT	0	0.0026285456
R_G3PAT160	0	0.047008827
R_G3PAT161	0	0.055407207
R_G5SADs	0	0.16288437
R_G5SD	0	0.16288437
R_G6PDH2r	0	3.5117897821
R_GAPD	0	13.0673100757
R_GARFT	0	0.3274447325
R_GART	0	0.0018071251
R_GCALDD	0	0.0004928523
R_GF6PTA	0	0.069588682
R_GHMT2r	0	0.8203187651
R_GK1	0	0.1791912245
R_GLCptspp	0	8
R_GLCtexi	0	8
R_GLNS	0	1.331599984
R_GLU5K	0	0.16288437
R_GLUPRT	0	0.3292518576
R_GLUTRR	0	0.0026285456
R_GLUTRS	0	0.0026285456
R_GLYCL	0	0.0397644875
R_GLYCTO2	0	0.0004928523
R_GMPS2	0	0.1791912245
R_GND	0	3.5117897821
R_GRTT	0	0.0002048026
R_GTPCI	0	0.0004928523
R_GTPCII2	0	0.0003285682
R_HBZOPT	0	0.0001642841
R_HCO3E	0	2.1068036095
R_HISTD	0	0.069794958
R_HISTP	0	0.069794958
R_HMBS	0	0.0003285682
R_HPPK2	0	0.0004928523
R_HSK	0	0.40091214
R_HSST	0	0.1133950741
R_HSTPT	0	0.069794958
R_ICDHyr	0	4.5207882767
R_IG3PS	0	0.069794958
R_IGPDH	0	0.069794958
R_IGPS	0	0.041874028
R_IMPD	0	0.1791912245
R_IPDPS	0	0.0015551737
R_IPMD	0	0.33188335
R_IPPS	0	0.33188335
R_K2L4Aabcpp	0	0.014328815
R_K2L4Atex	0	0.014328815
R_KARA2	0	0.21401135
R_KAS15	0	0.262147328
R_KDOCT2	0	0.02865763
R_KDOPP	0	0.02865763
R_KDOPS	0	0.02865763
R_Kt2pp	0	0.13083792
R_Ktex	0	0.13083792
R_LEUTAi	0	0.33188335
R_LPADSS	0	0.014328815
R_MALS	0	0.0004928523
R_MCOATA	0	1.777716036
R_MCTP1App	0	0.010232763
R_MDH	0	4.4957898356
R_MECDPDH2	0	0.0017599763
R_MECDPS	0	0.0017599763
R_MEPCT	0	0.0017599763
R_METAT	0	0.0004928523
R_METS	0	0.1137236423
R_MG2t3_2pp	0	0.0058162465
R_MG2tex	0	0.0058162465
R_MN2tpp	0	0.0023264986
R_MNtex	0	0.0023264986
R_MOAT	0	0.014328815
R_MOAT2	0	0.014328815
R_MOBDabcpp	0	0.0023264986
R_MOBDtex	0	0.0023264986
R_MOHMT	0	0.0004243392
R_MPTG	0	0.010232763
R_MTHFC	0	0.7264915481
R_MTHFD	0	0.7264915481
R_MTHFR2	0	0.1137236423
R_NADH16pp	0	28.5556951832
R_NADK	0	0.0003293049
R_NADS1	0	0.0016782026
R_NDPK1	0	0.5604275809
R_NDPK2	0	0.294002236
R_NDPK3	0	0.1332579795
R_NDPK4	0	0.019279439
R_NDPK5	0	0.019905634
R_NH4tex	0	7.944602268
R_NH4tpp	0	7.944602268
R_NNATr	0	0.0016782026
R_NNDPR	0	0.0016782026
R_O2tex	0	16.2668823368
R_O2tpp	0	16.2655735893
R_OCBT	0	0.21791586
R_OCTDPS	0	0.0001642841
R_OHPBAT	0	0.0001642841
R_OMCDC	0	0.33188335
R_OMPDC	0	0.243692993
R_OPHBDC	0	0.0001642841
R_OPHHX	0	0.0001642841
R_P5CR	0	0.16288437
R_PANTS	0	0.0004243392
R_PAPPT3	0	0.020465526
R_PAPSR	0	0.1814506834
R_PDH	0	6.9339948944
R_PDX5PO2	0	0.0001642841
R_PDX5PS	0	0.0001642841
R_PE160abcpp	0	0.030558316
R_PE161abcpp	0	0.036017263
R_PERD	0	0.0001642841
R_PFK	0	5.1642349535
R_PGCD	0	1.2631653425
R_PGI	0	4.4882102179
R_PGL	0	3.5117897821
R_PIt2rpp	0	0.7082014972
R_PItex	0	0.7082014972
R_PMDPHT	0	0.0003285682
R_PMPK	0	0.0001642841
R_PNTK	0	0.0004243392
R_PPBNGS	0	0.0013142728
R_PPC	0	2.1803336365
R_PPCDC	0	0.0004243392
R_PPNCL2	0	0.0004243392
R_PPND	0	0.1017552141
R_PPNDH	0	0.12958553
R_PPPGO3	0	0.0001642841
R_PRAGSr	0	0.3292518576
R_PRAIS	0	0.3292518576
R_PRAIi	0	0.041874028
R_PRAMPC	0	0.069794958
R_PRASCSi	0	0.3290875735
R_PRATPP	0	0.069794958
R_PRFGS	0	0.3292518576
R_PRMICI	0	0.069794958
R_PRPPS	0	0.6862920392
R_PSCVT	0	0.2738719085
R_PSD160	0	0.047008827
R_PSD161	0	0.055407207
R_PSERT	0	1.2631653425
R_PSP_L	0	1.2631653425
R_PSSA160	0	0.047008827
R_PSSA161	0	0.055407207
R_PTPATi	0	0.0004243392
R_QULNS	0	0.0016782026
R_RBFK	0	0.0001642841
R_RBFSa	0	0.0006571364
R_RBFSb	0	0.0003285682
R_RHCCE	0	0.0003285682
R_RNDR2	0	0.019905634
R_RNDR4	0	0.019279439
R_RNTR1c	0	0.019279439
R_RNTR3c	0	0.019905634
R_RPE	0	1.7725575413
R_SADT2	0	0.1814506834
R_SDPDS	0	0.273300966
R_SERAT	0	0.1814506834
R_SHCHD2	0	0.0001642841
R_SHCHF	0	0.0001642841
R_SHK3Dr	0	0.2738719085
R_SHKK	0	0.2738719085
R_SHSL1	0	0.1133950741
R_SO4tex	0	0.184359175
R_SUCDi	0	3.7290950951
R_SULRi	0	0.1814506834
R_SULabcpp	0	0.184359175
R_T2DECAI	0	0.110814414
R_TALA	0	1.023296867
R_TDSK	0	0.014328815
R_THDPS	0	0.273300966
R_THRD_L	0	0.21401135
R_THRS	0	0.40091214
R_THZPSN	0	0.0001642841
R_TKT1	0	1.023296867
R_TKT2	0	0.7492606744
R_TMDS	0	0.019279439
R_TMPK	0	0.0001642841
R_TMPPP	0	0.0001642841
R_TPI	0	6.0870848406
R_TRDR	0	0.2206357564
R_TRPS3	0	0.041874028
R_U23GAAT	0	0.02865763
R_UAAGDS	0	0.020465526
R_UAGAAT	0	0.02865763
R_UAGCVT	0	0.020465526
R_UAGDP	0	0.069588682
R_UAGPT3	0	0.020465526
R_UAMAGS	0	0.020465526
R_UAMAS	0	0.020465526
R_UAPGR	0	0.020465526
R_UDCPDP	0	0.020465526
R_UGMDDS	0	0.020465526
R_UHGADA	0	0.02865763
R_UMPK	0	0.278487334
R_UPP3MT	0	0.0001642841
R_UPP3S	0	0.0003285682
R_UPPDC1	0	0.0001642841
R_USHD	0	0.014328815
R_ZN2tpp	0	0.0023264986
R_Zn2tex	0	0.0023264986
