# Supplementary material for: 3DScapeCS: application of three dimensional, parallel, dynamic network visualization in Cytoscape
Source: BMC Bioinformatics. 2013 Nov 14;14:322. doi: 10.1186/1471-2105-14-322 (PMC3835703; doi:10.1186/1471-2105-14-322)
Supplement: Additional file 3 — The 3DscapeCS Case Study Data Unpack the zip package using WinZip, WinRAR, 7-zip or unzip command. See REAME.txt inside the package on how to use the test data. [file 1471-2105-14-322-S3.zip › Ecoli/Ec_iAF1260_flux1.sif]

R_Zn2tex	reaction-reactant	M_zn2_e
R_Zn2tex	reaction-product	M_zn2_p
R_ZN2tpp	reaction-reactant	M_zn2_p
R_ZN2tpp	reaction-product	M_zn2_c
R_USHD	reaction-reactant	M_u23ga_c
R_USHD	reaction-reactant	M_h2o_c
R_USHD	reaction-product	M_ump_c
R_USHD	reaction-product	M_lipidX_c
R_USHD	reaction-product	M_h_c
R_UPPDC1	reaction-reactant	M_uppg3_c
R_UPPDC1	reaction-reactant	M_h_c
R_UPPDC1	reaction-product	M_cpppg3_c
R_UPPDC1	reaction-product	M_co2_c
R_UPP3S	reaction-reactant	M_hmbil_c
R_UPP3S	reaction-product	M_uppg3_c
R_UPP3S	reaction-product	M_h2o_c
R_UPP3MT	reaction-reactant	M_uppg3_c
R_UPP3MT	reaction-reactant	M_amet_c
R_UPP3MT	reaction-product	M_h_c
R_UPP3MT	reaction-product	M_dscl_c
R_UPP3MT	reaction-product	M_ahcys_c
R_UMPK	reaction-reactant	M_ump_c
R_UMPK	reaction-reactant	M_atp_c
R_UMPK	reaction-product	M_udp_c
R_UMPK	reaction-product	M_adp_c
R_UHGADA	reaction-reactant	M_u3aga_c
R_UHGADA	reaction-reactant	M_h2o_c
R_UHGADA	reaction-product	M_u3hga_c
R_UHGADA	reaction-product	M_ac_c
R_UGMDDS	reaction-reactant	M_ugmd_c
R_UGMDDS	reaction-reactant	M_atp_c
R_UGMDDS	reaction-reactant	M_alaala_c
R_UGMDDS	reaction-product	M_ugmda_c
R_UGMDDS	reaction-product	M_pi_c
R_UGMDDS	reaction-product	M_h_c
R_UGMDDS	reaction-product	M_adp_c
R_UDCPDPS	reaction-reactant	M_ipdp_c
R_UDCPDPS	reaction-reactant	M_frdp_c
R_UDCPDPS	reaction-product	M_udcpdp_c
R_UDCPDPS	reaction-product	M_ppi_c
R_UDCPDP	reaction-reactant	M_udcpdp_c
R_UDCPDP	reaction-reactant	M_h2o_c
R_UDCPDP	reaction-product	M_udcpp_c
R_UDCPDP	reaction-product	M_pi_c
R_UDCPDP	reaction-product	M_h_c
R_UAPGR	reaction-reactant	M_uaccg_c
R_UAPGR	reaction-reactant	M_nadph_c
R_UAPGR	reaction-reactant	M_h_c
R_UAPGR	reaction-product	M_uamr_c
R_UAPGR	reaction-product	M_nadp_c
R_UAMAS	reaction-reactant	M_uamr_c
R_UAMAS	reaction-reactant	M_atp_c
R_UAMAS	reaction-reactant	M_ala_L_c
R_UAMAS	reaction-product	M_uama_c
R_UAMAS	reaction-product	M_pi_c
R_UAMAS	reaction-product	M_h_c
R_UAMAS	reaction-product	M_adp_c
R_UAMAGS	reaction-reactant	M_uama_c
R_UAMAGS	reaction-reactant	M_glu_D_c
R_UAMAGS	reaction-reactant	M_atp_c
R_UAMAGS	reaction-product	M_uamag_c
R_UAMAGS	reaction-product	M_pi_c
R_UAMAGS	reaction-product	M_h_c
R_UAMAGS	reaction-product	M_adp_c
R_UAGPT3	reaction-reactant	M_uagmda_c
R_UAGPT3	reaction-reactant	M_uacgam_c
R_UAGPT3	reaction-product	M_udp_c
R_UAGPT3	reaction-product	M_uaagmda_c
R_UAGPT3	reaction-product	M_h_c
R_UAGDP	reaction-reactant	M_utp_c
R_UAGDP	reaction-reactant	M_h_c
R_UAGDP	reaction-reactant	M_acgam1p_c
R_UAGDP	reaction-product	M_uacgam_c
R_UAGDP	reaction-product	M_ppi_c
R_UAGCVT	reaction-reactant	M_uacgam_c
R_UAGCVT	reaction-reactant	M_pep_c
R_UAGCVT	reaction-product	M_uaccg_c
R_UAGCVT	reaction-product	M_pi_c
R_UAGAAT	reaction-reactant	M_uacgam_c
R_UAGAAT	reaction-reactant	M_3hmrsACP_c
R_UAGAAT	reaction-product	M_u3aga_c
R_UAGAAT	reaction-product	M_ACP_c
R_UAAGDS	reaction-reactant	M_uamag_c
R_UAAGDS	reaction-reactant	M_atp_c
R_UAAGDS	reaction-reactant	M_26dap_M_c
R_UAAGDS	reaction-product	M_ugmd_c
R_UAAGDS	reaction-product	M_pi_c
R_UAAGDS	reaction-product	M_h_c
R_UAAGDS	reaction-product	M_adp_c
R_U23GAAT	reaction-reactant	M_u3hga_c
R_U23GAAT	reaction-reactant	M_3hmrsACP_c
R_U23GAAT	reaction-product	M_u23ga_c
R_U23GAAT	reaction-product	M_h_c
R_U23GAAT	reaction-product	M_ACP_c
R_TRPS3	reaction-reactant	M_3ig3p_c
R_TRPS3	reaction-product	M_indole_c
R_TRPS3	reaction-product	M_g3p_c
R_TRDR	reaction-reactant	M_trdox_c
R_TRDR	reaction-reactant	M_nadph_c
R_TRDR	reaction-reactant	M_h_c
R_TRDR	reaction-product	M_trdrd_c
R_TRDR	reaction-product	M_nadp_c
R_TPI	reaction-reactant	M_dhap_c
R_TPI	reaction-product	M_g3p_c
R_TMPPP	reaction-reactant	M_h_c
R_TMPPP	reaction-reactant	M_4mpetz_c
R_TMPPP	reaction-reactant	M_2mahmp_c
R_TMPPP	reaction-product	M_thmmp_c
R_TMPPP	reaction-product	M_ppi_c
R_TMPK	reaction-reactant	M_thmmp_c
R_TMPK	reaction-reactant	M_atp_c
R_TMPK	reaction-product	M_thmpp_c
R_TMPK	reaction-product	M_adp_c
R_TMDS	reaction-reactant	M_mlthf_c
R_TMDS	reaction-reactant	M_dump_c
R_TMDS	reaction-product	M_dtmp_c
R_TMDS	reaction-product	M_dhf_c
R_TKT2	reaction-reactant	M_xu5p_D_c
R_TKT2	reaction-reactant	M_e4p_c
R_TKT2	reaction-product	M_g3p_c
R_TKT2	reaction-product	M_f6p_c
R_TKT1	reaction-reactant	M_xu5p_D_c
R_TKT1	reaction-reactant	M_r5p_c
R_TKT1	reaction-product	M_s7p_c
R_TKT1	reaction-product	M_g3p_c
R_THZPSN	reaction-reactant	M_tyr_L_c
R_THZPSN	reaction-reactant	M_dxyl5p_c
R_THZPSN	reaction-reactant	M_cys_L_c
R_THZPSN	reaction-reactant	M_atp_c
R_THZPSN	reaction-product	M_ppi_c
R_THZPSN	reaction-product	M_h2o_c
R_THZPSN	reaction-product	M_h_c
R_THZPSN	reaction-product	M_co2_c
R_THZPSN	reaction-product	M_amp_c
R_THZPSN	reaction-product	M_ala_L_c
R_THZPSN	reaction-product	M_4mpetz_c
R_THZPSN	reaction-product	M_4hba_c
R_THRS	reaction-reactant	M_phom_c
R_THRS	reaction-reactant	M_h2o_c
R_THRS	reaction-product	M_thr_L_c
R_THRS	reaction-product	M_pi_c
R_THRD_L	reaction-reactant	M_thr_L_c
R_THRD_L	reaction-product	M_nh4_c
R_THRD_L	reaction-product	M_2obut_c
R_THDPS	reaction-reactant	M_thdp_c
R_THDPS	reaction-reactant	M_succoa_c
R_THDPS	reaction-reactant	M_h2o_c
R_THDPS	reaction-product	M_sl2a6o_c
R_THDPS	reaction-product	M_coa_c
R_TDSK	reaction-reactant	M_lipidAds_c
R_TDSK	reaction-reactant	M_atp_c
R_TDSK	reaction-product	M_lipidA_c
R_TDSK	reaction-product	M_h_c
R_TDSK	reaction-product	M_adp_c
R_TALA	reaction-reactant	M_s7p_c
R_TALA	reaction-reactant	M_g3p_c
R_TALA	reaction-product	M_f6p_c
R_TALA	reaction-product	M_e4p_c
R_T2DECAI	reaction-reactant	M_tdec2eACP_c
R_T2DECAI	reaction-product	M_cdec3eACP_c
R_SULabcpp	reaction-reactant	M_so4_p
R_SULabcpp	reaction-reactant	M_h2o_c
R_SULabcpp	reaction-reactant	M_atp_c
R_SULabcpp	reaction-product	M_so4_c
R_SULabcpp	reaction-product	M_pi_c
R_SULabcpp	reaction-product	M_h_c
R_SULabcpp	reaction-product	M_adp_c
R_SULRi	reaction-reactant	M_so3_c
R_SULRi	reaction-reactant	M_nadph_c
R_SULRi	reaction-reactant	M_h_c
R_SULRi	reaction-product	M_nadp_c
R_SULRi	reaction-product	M_h2s_c
R_SULRi	reaction-product	M_h2o_c
R_SUCDi	reaction-reactant	M_succ_c
R_SUCDi	reaction-reactant	M_q8_c
R_SUCDi	reaction-product	M_q8h2_c
R_SUCDi	reaction-product	M_fum_c
R_SO4tex	reaction-reactant	M_so4_e
R_SO4tex	reaction-product	M_so4_p
R_SHSL1	reaction-reactant	M_suchms_c
R_SHSL1	reaction-reactant	M_cys_L_c
R_SHSL1	reaction-product	M_succ_c
R_SHSL1	reaction-product	M_h_c
R_SHSL1	reaction-product	M_cyst_L_c
R_SHKK	reaction-reactant	M_skm_c
R_SHKK	reaction-reactant	M_atp_c
R_SHKK	reaction-product	M_skm5p_c
R_SHKK	reaction-product	M_h_c
R_SHKK	reaction-product	M_adp_c
R_SHK3Dr	reaction-reactant	M_nadph_c
R_SHK3Dr	reaction-reactant	M_h_c
R_SHK3Dr	reaction-reactant	M_3dhsk_c
R_SHK3Dr	reaction-product	M_skm_c
R_SHK3Dr	reaction-product	M_nadp_c
R_SHCHF	reaction-reactant	M_scl_c
R_SHCHF	reaction-reactant	M_fe2_c
R_SHCHF	reaction-product	M_sheme_c
R_SHCHF	reaction-product	M_h_c
R_SHCHD2	reaction-reactant	M_nad_c
R_SHCHD2	reaction-reactant	M_dscl_c
R_SHCHD2	reaction-product	M_scl_c
R_SHCHD2	reaction-product	M_nadh_c
R_SHCHD2	reaction-product	M_h_c
R_SERAT	reaction-reactant	M_ser_L_c
R_SERAT	reaction-reactant	M_accoa_c
R_SERAT	reaction-product	M_coa_c
R_SERAT	reaction-product	M_acser_c
R_SDPDS	reaction-reactant	M_sl26da_c
R_SDPDS	reaction-reactant	M_h2o_c
R_SDPDS	reaction-product	M_succ_c
R_SDPDS	reaction-product	M_26dap_LL_c
R_SADT2	reaction-reactant	M_so4_c
R_SADT2	reaction-reactant	M_h2o_c
R_SADT2	reaction-reactant	M_gtp_c
R_SADT2	reaction-reactant	M_atp_c
R_SADT2	reaction-product	M_ppi_c
R_SADT2	reaction-product	M_pi_c
R_SADT2	reaction-product	M_gdp_c
R_SADT2	reaction-product	M_aps_c
R_RPE	reaction-reactant	M_ru5p_D_c
R_RPE	reaction-product	M_xu5p_D_c
R_RNTR3c	reaction-reactant	M_fldrd_c
R_RNTR3c	reaction-reactant	M_ctp_c
R_RNTR3c	reaction-product	M_h2o_c
R_RNTR3c	reaction-product	M_fldox_c
R_RNTR3c	reaction-product	M_dctp_c
R_RNTR1c	reaction-reactant	M_fldrd_c
R_RNTR1c	reaction-reactant	M_atp_c
R_RNTR1c	reaction-product	M_h2o_c
R_RNTR1c	reaction-product	M_fldox_c
R_RNTR1c	reaction-product	M_datp_c
R_RNDR4	reaction-reactant	M_udp_c
R_RNDR4	reaction-reactant	M_trdrd_c
R_RNDR4	reaction-product	M_trdox_c
R_RNDR4	reaction-product	M_h2o_c
R_RNDR4	reaction-product	M_dudp_c
R_RNDR2	reaction-reactant	M_trdrd_c
R_RNDR2	reaction-reactant	M_gdp_c
R_RNDR2	reaction-product	M_trdox_c
R_RNDR2	reaction-product	M_h2o_c
R_RNDR2	reaction-product	M_dgdp_c
R_RHCCE	reaction-reactant	M_rhcys_c
R_RHCCE	reaction-product	M_hcys_L_c
R_RHCCE	reaction-product	M_dhptd_c
R_RBFSb	reaction-reactant	M_dmlz_c
R_RBFSb	reaction-product	M_ribflv_c
R_RBFSb	reaction-product	M_4r5au_c
R_RBFSa	reaction-reactant	M_db4p_c
R_RBFSa	reaction-reactant	M_4r5au_c
R_RBFSa	reaction-product	M_pi_c
R_RBFSa	reaction-product	M_h2o_c
R_RBFSa	reaction-product	M_dmlz_c
R_RBFK	reaction-reactant	M_ribflv_c
R_RBFK	reaction-reactant	M_atp_c
R_RBFK	reaction-product	M_h_c
R_RBFK	reaction-product	M_fmn_c
R_RBFK	reaction-product	M_adp_c
R_QULNS	reaction-reactant	M_iasp_c
R_QULNS	reaction-reactant	M_dhap_c
R_QULNS	reaction-product	M_quln_c
R_QULNS	reaction-product	M_pi_c
R_QULNS	reaction-product	M_h2o_c
R_PTPATi	reaction-reactant	M_pan4p_c
R_PTPATi	reaction-reactant	M_h_c
R_PTPATi	reaction-reactant	M_atp_c
R_PTPATi	reaction-product	M_ppi_c
R_PTPATi	reaction-product	M_dpcoa_c
R_PSSA161	reaction-reactant	M_ser_L_c
R_PSSA161	reaction-reactant	M_cdpdhdec9eg_c
R_PSSA161	reaction-product	M_ps161_c
R_PSSA161	reaction-product	M_h_c
R_PSSA161	reaction-product	M_cmp_c
R_PSSA160	reaction-reactant	M_ser_L_c
R_PSSA160	reaction-reactant	M_cdpdhdecg_c
R_PSSA160	reaction-product	M_ps160_c
R_PSSA160	reaction-product	M_h_c
R_PSSA160	reaction-product	M_cmp_c
R_PSP_L	reaction-reactant	M_pser_L_c
R_PSP_L	reaction-reactant	M_h2o_c
R_PSP_L	reaction-product	M_ser_L_c
R_PSP_L	reaction-product	M_pi_c
R_PSERT	reaction-reactant	M_glu_L_c
R_PSERT	reaction-reactant	M_3php_c
R_PSERT	reaction-product	M_pser_L_c
R_PSERT	reaction-product	M_akg_c
R_PSD161	reaction-reactant	M_ps161_c
R_PSD161	reaction-reactant	M_h_c
R_PSD161	reaction-product	M_pe161_c
R_PSD161	reaction-product	M_co2_c
R_PSD160	reaction-reactant	M_ps160_c
R_PSD160	reaction-reactant	M_h_c
R_PSD160	reaction-product	M_pe160_c
R_PSD160	reaction-product	M_co2_c
R_PSCVT	reaction-reactant	M_skm5p_c
R_PSCVT	reaction-reactant	M_pep_c
R_PSCVT	reaction-product	M_pi_c
R_PSCVT	reaction-product	M_3psme_c
R_PRPPS	reaction-reactant	M_r5p_c
R_PRPPS	reaction-reactant	M_atp_c
R_PRPPS	reaction-product	M_prpp_c
R_PRPPS	reaction-product	M_h_c
R_PRPPS	reaction-product	M_amp_c
R_PRMICI	reaction-reactant	M_prfp_c
R_PRMICI	reaction-product	M_prlp_c
R_PRFGS	reaction-reactant	M_h2o_c
R_PRFGS	reaction-reactant	M_gln_L_c
R_PRFGS	reaction-reactant	M_fgam_c
R_PRFGS	reaction-reactant	M_atp_c
R_PRFGS	reaction-product	M_pi_c
R_PRFGS	reaction-product	M_h_c
R_PRFGS	reaction-product	M_glu_L_c
R_PRFGS	reaction-product	M_fpram_c
R_PRFGS	reaction-product	M_adp_c
R_PRATPP	reaction-reactant	M_prbatp_c
R_PRATPP	reaction-reactant	M_h2o_c
R_PRATPP	reaction-product	M_prbamp_c
R_PRATPP	reaction-product	M_ppi_c
R_PRATPP	reaction-product	M_h_c
R_PRASCSi	reaction-reactant	M_atp_c
R_PRASCSi	reaction-reactant	M_asp_L_c
R_PRASCSi	reaction-reactant	M_5aizc_c
R_PRASCSi	reaction-product	M_pi_c
R_PRASCSi	reaction-product	M_h_c
R_PRASCSi	reaction-product	M_adp_c
R_PRASCSi	reaction-product	M_25aics_c
R_PRAMPC	reaction-reactant	M_prbamp_c
R_PRAMPC	reaction-reactant	M_h2o_c
R_PRAMPC	reaction-product	M_prfp_c
R_PRAIi	reaction-reactant	M_pran_c
R_PRAIi	reaction-product	M_2cpr5p_c
R_PRAIS	reaction-reactant	M_fpram_c
R_PRAIS	reaction-reactant	M_atp_c
R_PRAIS	reaction-product	M_pi_c
R_PRAIS	reaction-product	M_h_c
R_PRAIS	reaction-product	M_air_c
R_PRAIS	reaction-product	M_adp_c
R_PRAGSr	reaction-reactant	M_pram_c
R_PRAGSr	reaction-reactant	M_gly_c
R_PRAGSr	reaction-reactant	M_atp_c
R_PRAGSr	reaction-product	M_pi_c
R_PRAGSr	reaction-product	M_h_c
R_PRAGSr	reaction-product	M_gar_c
R_PRAGSr	reaction-product	M_adp_c
R_PPPGO3	reaction-reactant	M_pppg9_c
R_PPPGO3	reaction-reactant	M_fum_c
R_PPPGO3	reaction-product	M_succ_c
R_PPPGO3	reaction-product	M_ppp9_c
R_PPNDH	reaction-reactant	M_pphn_c
R_PPNDH	reaction-reactant	M_h_c
R_PPNDH	reaction-product	M_phpyr_c
R_PPNDH	reaction-product	M_h2o_c
R_PPNDH	reaction-product	M_co2_c
R_PPND	reaction-reactant	M_pphn_c
R_PPND	reaction-reactant	M_nad_c
R_PPND	reaction-product	M_nadh_c
R_PPND	reaction-product	M_co2_c
R_PPND	reaction-product	M_34hpp_c
R_PPNCL2	reaction-reactant	M_cys_L_c
R_PPNCL2	reaction-reactant	M_ctp_c
R_PPNCL2	reaction-reactant	M_4ppan_c
R_PPNCL2	reaction-product	M_ppi_c
R_PPNCL2	reaction-product	M_h_c
R_PPNCL2	reaction-product	M_cmp_c
R_PPNCL2	reaction-product	M_4ppcys_c
R_PPCDC	reaction-reactant	M_h_c
R_PPCDC	reaction-reactant	M_4ppcys_c
R_PPCDC	reaction-product	M_pan4p_c
R_PPCDC	reaction-product	M_co2_c
R_PPC	reaction-reactant	M_pep_c
R_PPC	reaction-reactant	M_h2o_c
R_PPC	reaction-reactant	M_co2_c
R_PPC	reaction-product	M_pi_c
R_PPC	reaction-product	M_oaa_c
R_PPC	reaction-product	M_h_c
R_PPBNGS	reaction-reactant	M_5aop_c
R_PPBNGS	reaction-product	M_ppbng_c
R_PPBNGS	reaction-product	M_h2o_c
R_PPBNGS	reaction-product	M_h_c
R_PNTK	reaction-reactant	M_pnto_R_c
R_PNTK	reaction-reactant	M_atp_c
R_PNTK	reaction-product	M_h_c
R_PNTK	reaction-product	M_adp_c
R_PNTK	reaction-product	M_4ppan_c
R_PMPK	reaction-reactant	M_atp_c
R_PMPK	reaction-reactant	M_4ampm_c
R_PMPK	reaction-product	M_adp_c
R_PMPK	reaction-product	M_2mahmp_c
R_PMDPHT	reaction-reactant	M_h2o_c
R_PMDPHT	reaction-reactant	M_5aprbu_c
R_PMDPHT	reaction-product	M_pi_c
R_PMDPHT	reaction-product	M_4r5au_c
R_PItex	reaction-reactant	M_pi_e
R_PItex	reaction-product	M_pi_p
R_PIt2rpp	reaction-reactant	M_pi_p
R_PIt2rpp	reaction-reactant	M_h_p
R_PIt2rpp	reaction-product	M_pi_c
R_PIt2rpp	reaction-product	M_h_c
R_PGL	reaction-reactant	M_h2o_c
R_PGL	reaction-reactant	M_6pgl_c
R_PGL	reaction-product	M_h_c
R_PGL	reaction-product	M_6pgc_c
R_PGI	reaction-reactant	M_g6p_c
R_PGI	reaction-product	M_f6p_c
R_PGCD	reaction-reactant	M_nad_c
R_PGCD	reaction-reactant	M_3pg_c
R_PGCD	reaction-product	M_nadh_c
R_PGCD	reaction-product	M_h_c
R_PGCD	reaction-product	M_3php_c
R_PFK	reaction-reactant	M_f6p_c
R_PFK	reaction-reactant	M_atp_c
R_PFK	reaction-product	M_h_c
R_PFK	reaction-product	M_fdp_c
R_PFK	reaction-product	M_adp_c
R_PERD	reaction-reactant	M_nad_c
R_PERD	reaction-reactant	M_4per_c
R_PERD	reaction-product	M_ohpb_c
R_PERD	reaction-product	M_nadh_c
R_PERD	reaction-product	M_h_c
R_PE161abcpp	reaction-reactant	M_pe161_c
R_PE161abcpp	reaction-reactant	M_h2o_c
R_PE161abcpp	reaction-reactant	M_atp_c
R_PE161abcpp	reaction-product	M_pe161_p
R_PE161abcpp	reaction-product	M_pi_c
R_PE161abcpp	reaction-product	M_h_c
R_PE161abcpp	reaction-product	M_adp_c
R_PE160abcpp	reaction-reactant	M_pe160_c
R_PE160abcpp	reaction-reactant	M_h2o_c
R_PE160abcpp	reaction-reactant	M_atp_c
R_PE160abcpp	reaction-product	M_pe160_p
R_PE160abcpp	reaction-product	M_pi_c
R_PE160abcpp	reaction-product	M_h_c
R_PE160abcpp	reaction-product	M_adp_c
R_PDX5PS	reaction-reactant	M_phthr_c
R_PDX5PS	reaction-reactant	M_nad_c
R_PDX5PS	reaction-reactant	M_dxyl5p_c
R_PDX5PS	reaction-product	M_pi_c
R_PDX5PS	reaction-product	M_pdx5p_c
R_PDX5PS	reaction-product	M_nadh_c
R_PDX5PS	reaction-product	M_h2o_c
R_PDX5PS	reaction-product	M_h_c
R_PDX5PS	reaction-product	M_co2_c
R_PDX5PO2	reaction-reactant	M_pdx5p_c
R_PDX5PO2	reaction-reactant	M_nad_c
R_PDX5PO2	reaction-product	M_pydx5p_c
R_PDX5PO2	reaction-product	M_nadh_c
R_PDX5PO2	reaction-product	M_h_c
R_PDH	reaction-reactant	M_pyr_c
R_PDH	reaction-reactant	M_nad_c
R_PDH	reaction-reactant	M_coa_c
R_PDH	reaction-product	M_nadh_c
R_PDH	reaction-product	M_co2_c
R_PDH	reaction-product	M_accoa_c
R_PAPSR	reaction-reactant	M_trdrd_c
R_PAPSR	reaction-reactant	M_paps_c
R_PAPSR	reaction-product	M_trdox_c
R_PAPSR	reaction-product	M_so3_c
R_PAPSR	reaction-product	M_pap_c
R_PAPSR	reaction-product	M_h_c
R_PAPPT3	reaction-reactant	M_ugmda_c
R_PAPPT3	reaction-reactant	M_udcpp_c
R_PAPPT3	reaction-product	M_ump_c
R_PAPPT3	reaction-product	M_uagmda_c
R_PANTS	reaction-reactant	M_pant_R_c
R_PANTS	reaction-reactant	M_atp_c
R_PANTS	reaction-reactant	M_ala_B_c
R_PANTS	reaction-product	M_ppi_c
R_PANTS	reaction-product	M_pnto_R_c
R_PANTS	reaction-product	M_h_c
R_PANTS	reaction-product	M_amp_c
R_P5CR	reaction-reactant	M_nadph_c
R_P5CR	reaction-reactant	M_h_c
R_P5CR	reaction-reactant	M_1pyr5c_c
R_P5CR	reaction-product	M_pro_L_c
R_P5CR	reaction-product	M_nadp_c
R_OPHHX	reaction-reactant	M_o2_c
R_OPHHX	reaction-reactant	M_2oph_c
R_OPHHX	reaction-product	M_2ohph_c
R_OPHBDC	reaction-reactant	M_h_c
R_OPHBDC	reaction-reactant	M_3ophb_c
R_OPHBDC	reaction-product	M_co2_c
R_OPHBDC	reaction-product	M_2oph_c
R_OMPDC	reaction-reactant	M_orot5p_c
R_OMPDC	reaction-reactant	M_h_c
R_OMPDC	reaction-product	M_ump_c
R_OMPDC	reaction-product	M_co2_c
R_OMCDC	reaction-reactant	M_h_c
R_OMCDC	reaction-reactant	M_3c4mop_c
R_OMCDC	reaction-product	M_co2_c
R_OMCDC	reaction-product	M_4mop_c
R_OHPBAT	reaction-reactant	M_ohpb_c
R_OHPBAT	reaction-reactant	M_glu_L_c
R_OHPBAT	reaction-product	M_phthr_c
R_OHPBAT	reaction-product	M_akg_c
R_OCTDPS	reaction-reactant	M_ipdp_c
R_OCTDPS	reaction-reactant	M_frdp_c
R_OCTDPS	reaction-product	M_ppi_c
R_OCTDPS	reaction-product	M_octdp_c
R_OCBT	reaction-reactant	M_orn_c
R_OCBT	reaction-reactant	M_cbp_c
R_OCBT	reaction-product	M_pi_c
R_OCBT	reaction-product	M_h_c
R_OCBT	reaction-product	M_citr_L_c
R_O2tpp	reaction-reactant	M_o2_p
R_O2tpp	reaction-product	M_o2_c
R_O2tex	reaction-reactant	M_o2_e
R_O2tex	reaction-product	M_o2_p
R_NNDPR	reaction-reactant	M_quln_c
R_NNDPR	reaction-reactant	M_prpp_c
R_NNDPR	reaction-reactant	M_h_c
R_NNDPR	reaction-product	M_ppi_c
R_NNDPR	reaction-product	M_nicrnt_c
R_NNDPR	reaction-product	M_co2_c
R_NNATr	reaction-reactant	M_nicrnt_c
R_NNATr	reaction-reactant	M_h_c
R_NNATr	reaction-reactant	M_atp_c
R_NNATr	reaction-product	M_ppi_c
R_NNATr	reaction-product	M_dnad_c
R_NH4tpp	reaction-reactant	M_nh4_p
R_NH4tpp	reaction-product	M_nh4_c
R_NH4tex	reaction-reactant	M_nh4_e
R_NH4tex	reaction-product	M_nh4_p
R_NDPK5	reaction-reactant	M_dgdp_c
R_NDPK5	reaction-reactant	M_atp_c
R_NDPK5	reaction-product	M_dgtp_c
R_NDPK5	reaction-product	M_adp_c
R_NDPK4	reaction-reactant	M_dtdp_c
R_NDPK4	reaction-reactant	M_atp_c
R_NDPK4	reaction-product	M_dttp_c
R_NDPK4	reaction-product	M_adp_c
R_NDPK3	reaction-reactant	M_cdp_c
R_NDPK3	reaction-reactant	M_atp_c
R_NDPK3	reaction-product	M_ctp_c
R_NDPK3	reaction-product	M_adp_c
R_NDPK2	reaction-reactant	M_udp_c
R_NDPK2	reaction-reactant	M_atp_c
R_NDPK2	reaction-product	M_utp_c
R_NDPK2	reaction-product	M_adp_c
R_NDPK1	reaction-reactant	M_gdp_c
R_NDPK1	reaction-reactant	M_atp_c
R_NDPK1	reaction-product	M_gtp_c
R_NDPK1	reaction-product	M_adp_c
R_NADS1	reaction-reactant	M_nh4_c
R_NADS1	reaction-reactant	M_dnad_c
R_NADS1	reaction-reactant	M_atp_c
R_NADS1	reaction-product	M_ppi_c
R_NADS1	reaction-product	M_nad_c
R_NADS1	reaction-product	M_h_c
R_NADS1	reaction-product	M_amp_c
R_NADK	reaction-reactant	M_nad_c
R_NADK	reaction-reactant	M_atp_c
R_NADK	reaction-product	M_nadp_c
R_NADK	reaction-product	M_h_c
R_NADK	reaction-product	M_adp_c
R_NADH16pp	reaction-reactant	M_q8_c
R_NADH16pp	reaction-reactant	M_nadh_c
R_NADH16pp	reaction-reactant	M_h_c
R_NADH16pp	reaction-product	M_h_p
R_NADH16pp	reaction-product	M_q8h2_c
R_NADH16pp	reaction-product	M_nad_c
R_MTHFR2	reaction-reactant	M_nadh_c
R_MTHFR2	reaction-reactant	M_mlthf_c
R_MTHFR2	reaction-reactant	M_h_c
R_MTHFR2	reaction-product	M_nad_c
R_MTHFR2	reaction-product	M_5mthf_c
R_MTHFD	reaction-reactant	M_nadp_c
R_MTHFD	reaction-reactant	M_mlthf_c
R_MTHFD	reaction-product	M_nadph_c
R_MTHFD	reaction-product	M_methf_c
R_MTHFC	reaction-reactant	M_methf_c
R_MTHFC	reaction-reactant	M_h2o_c
R_MTHFC	reaction-product	M_h_c
R_MTHFC	reaction-product	M_10fthf_c
R_MPTG	reaction-reactant	M_uaagmda_c
R_MPTG	reaction-product	M_murein5p5p_p
R_MPTG	reaction-product	M_udcpdp_c
R_MPTG	reaction-product	M_h_c
R_MOHMT	reaction-reactant	M_mlthf_c
R_MOHMT	reaction-reactant	M_h2o_c
R_MOHMT	reaction-reactant	M_3mob_c
R_MOHMT	reaction-product	M_thf_c
R_MOHMT	reaction-product	M_2dhp_c
R_MOBDtex	reaction-reactant	M_mobd_e
R_MOBDtex	reaction-product	M_mobd_p
R_MOBDabcpp	reaction-reactant	M_mobd_p
R_MOBDabcpp	reaction-reactant	M_h2o_c
R_MOBDabcpp	reaction-reactant	M_atp_c
R_MOBDabcpp	reaction-product	M_pi_c
R_MOBDabcpp	reaction-product	M_mobd_c
R_MOBDabcpp	reaction-product	M_h_c
R_MOBDabcpp	reaction-product	M_adp_c
R_MOAT2	reaction-reactant	M_kdolipid4_c
R_MOAT2	reaction-reactant	M_ckdo_c
R_MOAT2	reaction-product	M_kdo2lipid4_c
R_MOAT2	reaction-product	M_h_c
R_MOAT2	reaction-product	M_cmp_c
R_MOAT	reaction-reactant	M_lipidA_c
R_MOAT	reaction-reactant	M_ckdo_c
R_MOAT	reaction-product	M_kdolipid4_c
R_MOAT	reaction-product	M_h_c
R_MOAT	reaction-product	M_cmp_c
R_MNtex	reaction-reactant	M_mn2_e
R_MNtex	reaction-product	M_mn2_p
R_MN2tpp	reaction-reactant	M_mn2_p
R_MN2tpp	reaction-product	M_mn2_c
R_MG2tex	reaction-reactant	M_mg2_e
R_MG2tex	reaction-product	M_mg2_p
R_MG2t3_2pp	reaction-reactant	M_mg2_p
R_MG2t3_2pp	reaction-reactant	M_h_c
R_MG2t3_2pp	reaction-product	M_h_p
R_MG2t3_2pp	reaction-product	M_mg2_c
R_METS	reaction-reactant	M_hcys_L_c
R_METS	reaction-reactant	M_5mthf_c
R_METS	reaction-product	M_thf_c
R_METS	reaction-product	M_met_L_c
R_METS	reaction-product	M_h_c
R_METAT	reaction-reactant	M_met_L_c
R_METAT	reaction-reactant	M_h2o_c
R_METAT	reaction-reactant	M_atp_c
R_METAT	reaction-product	M_ppi_c
R_METAT	reaction-product	M_pi_c
R_METAT	reaction-product	M_amet_c
R_MEPCT	reaction-reactant	M_h_c
R_MEPCT	reaction-reactant	M_ctp_c
R_MEPCT	reaction-reactant	M_2me4p_c
R_MEPCT	reaction-product	M_ppi_c
R_MEPCT	reaction-product	M_4c2me_c
R_MECDPS	reaction-reactant	M_2p4c2me_c
R_MECDPS	reaction-product	M_cmp_c
R_MECDPS	reaction-product	M_2mecdp_c
R_MECDPDH2	reaction-reactant	M_nadh_c
R_MECDPDH2	reaction-reactant	M_2mecdp_c
R_MECDPDH2	reaction-product	M_nad_c
R_MECDPDH2	reaction-product	M_h2o_c
R_MECDPDH2	reaction-product	M_h2mb4p_c
R_MDH	reaction-reactant	M_nad_c
R_MDH	reaction-reactant	M_mal_L_c
R_MDH	reaction-product	M_oaa_c
R_MDH	reaction-product	M_nadh_c
R_MDH	reaction-product	M_h_c
R_MCTP1App	reaction-reactant	M_murein5p5p_p
R_MCTP1App	reaction-product	M_murein5px4p_p
R_MCTP1App	reaction-product	M_ala_D_p
R_MCOATA	reaction-reactant	M_malcoa_c
R_MCOATA	reaction-reactant	M_ACP_c
R_MCOATA	reaction-product	M_malACP_c
R_MCOATA	reaction-product	M_coa_c
R_MALS	reaction-reactant	M_h2o_c
R_MALS	reaction-reactant	M_glx_c
R_MALS	reaction-reactant	M_accoa_c
R_MALS	reaction-product	M_mal_L_c
R_MALS	reaction-product	M_h_c
R_MALS	reaction-product	M_coa_c
R_LPADSS	reaction-reactant	M_u23ga_c
R_LPADSS	reaction-reactant	M_lipidX_c
R_LPADSS	reaction-product	M_udp_c
R_LPADSS	reaction-product	M_lipidAds_c
R_LPADSS	reaction-product	M_h_c
R_LEUTAi	reaction-reactant	M_glu_L_c
R_LEUTAi	reaction-reactant	M_4mop_c
R_LEUTAi	reaction-product	M_leu_L_c
R_LEUTAi	reaction-product	M_akg_c
R_Ktex	reaction-reactant	M_k_e
R_Ktex	reaction-product	M_k_p
R_Kt2pp	reaction-reactant	M_k_p
R_Kt2pp	reaction-reactant	M_h_p
R_Kt2pp	reaction-product	M_k_c
R_Kt2pp	reaction-product	M_h_c
R_KDOPS	reaction-reactant	M_pep_c
R_KDOPS	reaction-reactant	M_h2o_c
R_KDOPS	reaction-reactant	M_ara5p_c
R_KDOPS	reaction-product	M_pi_c
R_KDOPS	reaction-product	M_kdo8p_c
R_KDOPP	reaction-reactant	M_kdo8p_c
R_KDOPP	reaction-reactant	M_h2o_c
R_KDOPP	reaction-product	M_pi_c
R_KDOPP	reaction-product	M_kdo_c
R_KDOCT2	reaction-reactant	M_kdo_c
R_KDOCT2	reaction-reactant	M_ctp_c
R_KDOCT2	reaction-product	M_ppi_c
R_KDOCT2	reaction-product	M_ckdo_c
R_KAS15	reaction-reactant	M_malACP_c
R_KAS15	reaction-reactant	M_h_c
R_KAS15	reaction-reactant	M_accoa_c
R_KAS15	reaction-product	M_coa_c
R_KAS15	reaction-product	M_co2_c
R_KAS15	reaction-product	M_actACP_c
R_KARA2	reaction-reactant	M_nadph_c
R_KARA2	reaction-reactant	M_h_c
R_KARA2	reaction-reactant	M_2ahbut_c
R_KARA2	reaction-product	M_nadp_c
R_KARA2	reaction-product	M_23dhmp_c
R_K2L4Atex	reaction-reactant	M_kdo2lipid4_p
R_K2L4Atex	reaction-product	M_kdo2lipid4_e
R_K2L4Aabcpp	reaction-reactant	M_kdo2lipid4_c
R_K2L4Aabcpp	reaction-reactant	M_h2o_c
R_K2L4Aabcpp	reaction-reactant	M_atp_c
R_K2L4Aabcpp	reaction-product	M_kdo2lipid4_p
R_K2L4Aabcpp	reaction-product	M_pi_c
R_K2L4Aabcpp	reaction-product	M_h_c
R_K2L4Aabcpp	reaction-product	M_adp_c
R_IPPS	reaction-reactant	M_h2o_c
R_IPPS	reaction-reactant	M_accoa_c
R_IPPS	reaction-reactant	M_3mob_c
R_IPPS	reaction-product	M_h_c
R_IPPS	reaction-product	M_coa_c
R_IPPS	reaction-product	M_3c3hmp_c
R_IPMD	reaction-reactant	M_nad_c
R_IPMD	reaction-reactant	M_3c2hmp_c
R_IPMD	reaction-product	M_nadh_c
R_IPMD	reaction-product	M_h_c
R_IPMD	reaction-product	M_3c4mop_c
R_IPDPS	reaction-reactant	M_nadh_c
R_IPDPS	reaction-reactant	M_h2mb4p_c
R_IPDPS	reaction-reactant	M_h_c
R_IPDPS	reaction-product	M_nad_c
R_IPDPS	reaction-product	M_ipdp_c
R_IPDPS	reaction-product	M_h2o_c
R_IMPD	reaction-reactant	M_nad_c
R_IMPD	reaction-reactant	M_imp_c
R_IMPD	reaction-reactant	M_h2o_c
R_IMPD	reaction-product	M_xmp_c
R_IMPD	reaction-product	M_nadh_c
R_IMPD	reaction-product	M_h_c
R_IGPS	reaction-reactant	M_h_c
R_IGPS	reaction-reactant	M_2cpr5p_c
R_IGPS	reaction-product	M_h2o_c
R_IGPS	reaction-product	M_co2_c
R_IGPS	reaction-product	M_3ig3p_c
R_IGPDH	reaction-reactant	M_eig3p_c
R_IGPDH	reaction-product	M_imacp_c
R_IGPDH	reaction-product	M_h2o_c
R_IG3PS	reaction-reactant	M_prlp_c
R_IG3PS	reaction-reactant	M_gln_L_c
R_IG3PS	reaction-product	M_h_c
R_IG3PS	reaction-product	M_glu_L_c
R_IG3PS	reaction-product	M_eig3p_c
R_IG3PS	reaction-product	M_aicar_c
R_ICDHyr	reaction-reactant	M_nadp_c
R_ICDHyr	reaction-reactant	M_icit_c
R_ICDHyr	reaction-product	M_nadph_c
R_ICDHyr	reaction-product	M_co2_c
R_ICDHyr	reaction-product	M_akg_c
R_HSTPT	reaction-reactant	M_imacp_c
R_HSTPT	reaction-reactant	M_glu_L_c
R_HSTPT	reaction-product	M_hisp_c
R_HSTPT	reaction-product	M_akg_c
R_HSST	reaction-reactant	M_succoa_c
R_HSST	reaction-reactant	M_hom_L_c
R_HSST	reaction-product	M_suchms_c
R_HSST	reaction-product	M_coa_c
R_HSK	reaction-reactant	M_hom_L_c
R_HSK	reaction-reactant	M_atp_c
R_HSK	reaction-product	M_phom_c
R_HSK	reaction-product	M_h_c
R_HSK	reaction-product	M_adp_c
R_HPPK2	reaction-reactant	M_atp_c
R_HPPK2	reaction-reactant	M_6hmhpt_c
R_HPPK2	reaction-product	M_h_c
R_HPPK2	reaction-product	M_amp_c
R_HPPK2	reaction-product	M_6hmhptpp_c
R_HMBS	reaction-reactant	M_ppbng_c
R_HMBS	reaction-reactant	M_h2o_c
R_HMBS	reaction-product	M_nh4_c
R_HMBS	reaction-product	M_hmbil_c
R_HISTP	reaction-reactant	M_hisp_c
R_HISTP	reaction-reactant	M_h2o_c
R_HISTP	reaction-product	M_pi_c
R_HISTP	reaction-product	M_histd_c
R_HISTD	reaction-reactant	M_nad_c
R_HISTD	reaction-reactant	M_histd_c
R_HISTD	reaction-reactant	M_h2o_c
R_HISTD	reaction-product	M_nadh_c
R_HISTD	reaction-product	M_his_L_c
R_HISTD	reaction-product	M_h_c
R_HCO3E	reaction-reactant	M_h2o_c
R_HCO3E	reaction-reactant	M_co2_c
R_HCO3E	reaction-product	M_hco3_c
R_HCO3E	reaction-product	M_h_c
R_HBZOPT	reaction-reactant	M_octdp_c
R_HBZOPT	reaction-reactant	M_4hbz_c
R_HBZOPT	reaction-product	M_ppi_c
R_HBZOPT	reaction-product	M_3ophb_c
R_GTPCII2	reaction-reactant	M_h2o_c
R_GTPCII2	reaction-reactant	M_gtp_c
R_GTPCII2	reaction-product	M_ppi_c
R_GTPCII2	reaction-product	M_h_c
R_GTPCII2	reaction-product	M_for_c
R_GTPCII2	reaction-product	M_25drapp_c
R_GTPCI	reaction-reactant	M_h2o_c
R_GTPCI	reaction-reactant	M_gtp_c
R_GTPCI	reaction-product	M_h_c
R_GTPCI	reaction-product	M_for_c
R_GTPCI	reaction-product	M_ahdt_c
R_GRTT	reaction-reactant	M_ipdp_c
R_GRTT	reaction-reactant	M_grdp_c
R_GRTT	reaction-product	M_ppi_c
R_GRTT	reaction-product	M_frdp_c
R_GND	reaction-reactant	M_nadp_c
R_GND	reaction-reactant	M_6pgc_c
R_GND	reaction-product	M_ru5p_D_c
R_GND	reaction-product	M_nadph_c
R_GND	reaction-product	M_co2_c
R_GMPS2	reaction-reactant	M_xmp_c
R_GMPS2	reaction-reactant	M_h2o_c
R_GMPS2	reaction-reactant	M_gln_L_c
R_GMPS2	reaction-reactant	M_atp_c
R_GMPS2	reaction-product	M_ppi_c
R_GMPS2	reaction-product	M_h_c
R_GMPS2	reaction-product	M_gmp_c
R_GMPS2	reaction-product	M_glu_L_c
R_GMPS2	reaction-product	M_amp_c
R_GLYCTO2	reaction-reactant	M_q8_c
R_GLYCTO2	reaction-reactant	M_glyclt_c
R_GLYCTO2	reaction-product	M_q8h2_c
R_GLYCTO2	reaction-product	M_glx_c
R_GLYCL	reaction-reactant	M_thf_c
R_GLYCL	reaction-reactant	M_nad_c
R_GLYCL	reaction-reactant	M_gly_c
R_GLYCL	reaction-product	M_nh4_c
R_GLYCL	reaction-product	M_nadh_c
R_GLYCL	reaction-product	M_mlthf_c
R_GLYCL	reaction-product	M_co2_c
R_GLUTRS	reaction-reactant	M_trnaglu_c
R_GLUTRS	reaction-reactant	M_glu_L_c
R_GLUTRS	reaction-reactant	M_atp_c
R_GLUTRS	reaction-product	M_ppi_c
R_GLUTRS	reaction-product	M_glutrna_c
R_GLUTRS	reaction-product	M_amp_c
R_GLUTRR	reaction-reactant	M_nadph_c
R_GLUTRR	reaction-reactant	M_h_c
R_GLUTRR	reaction-reactant	M_glutrna_c
R_GLUTRR	reaction-product	M_trnaglu_c
R_GLUTRR	reaction-product	M_nadp_c
R_GLUTRR	reaction-product	M_glu1sa_c
R_GLUPRT	reaction-reactant	M_prpp_c
R_GLUPRT	reaction-reactant	M_h2o_c
R_GLUPRT	reaction-reactant	M_gln_L_c
R_GLUPRT	reaction-product	M_pram_c
R_GLUPRT	reaction-product	M_ppi_c
R_GLUPRT	reaction-product	M_glu_L_c
R_GLU5K	reaction-reactant	M_glu_L_c
R_GLU5K	reaction-reactant	M_atp_c
R_GLU5K	reaction-product	M_glu5p_c
R_GLU5K	reaction-product	M_adp_c
R_GLNS	reaction-reactant	M_nh4_c
R_GLNS	reaction-reactant	M_glu_L_c
R_GLNS	reaction-reactant	M_atp_c
R_GLNS	reaction-product	M_pi_c
R_GLNS	reaction-product	M_h_c
R_GLNS	reaction-product	M_gln_L_c
R_GLNS	reaction-product	M_adp_c
R_GLCtexi	reaction-reactant	M_glc_D_e
R_GLCtexi	reaction-product	M_glc_D_p
R_GLCptspp	reaction-reactant	M_glc_D_p
R_GLCptspp	reaction-reactant	M_pep_c
R_GLCptspp	reaction-product	M_pyr_c
R_GLCptspp	reaction-product	M_g6p_c
R_GK1	reaction-reactant	M_gmp_c
R_GK1	reaction-reactant	M_atp_c
R_GK1	reaction-product	M_gdp_c
R_GK1	reaction-product	M_adp_c
R_GHMT2r	reaction-reactant	M_thf_c
R_GHMT2r	reaction-reactant	M_ser_L_c
R_GHMT2r	reaction-product	M_mlthf_c
R_GHMT2r	reaction-product	M_h2o_c
R_GHMT2r	reaction-product	M_gly_c
R_GF6PTA	reaction-reactant	M_gln_L_c
R_GF6PTA	reaction-reactant	M_f6p_c
R_GF6PTA	reaction-product	M_glu_L_c
R_GF6PTA	reaction-product	M_gam6p_c
R_GCALDD	reaction-reactant	M_nad_c
R_GCALDD	reaction-reactant	M_h2o_c
R_GCALDD	reaction-reactant	M_gcald_c
R_GCALDD	reaction-product	M_nadh_c
R_GCALDD	reaction-product	M_h_c
R_GCALDD	reaction-product	M_glyclt_c
R_GART	reaction-reactant	M_gar_c
R_GART	reaction-reactant	M_for_c
R_GART	reaction-reactant	M_atp_c
R_GART	reaction-product	M_pi_c
R_GART	reaction-product	M_h_c
R_GART	reaction-product	M_fgam_c
R_GART	reaction-product	M_adp_c
R_GARFT	reaction-reactant	M_gar_c
R_GARFT	reaction-reactant	M_10fthf_c
R_GARFT	reaction-product	M_thf_c
R_GARFT	reaction-product	M_h_c
R_GARFT	reaction-product	M_fgam_c
R_GAPD	reaction-reactant	M_pi_c
R_GAPD	reaction-reactant	M_nad_c
R_GAPD	reaction-reactant	M_g3p_c
R_GAPD	reaction-product	M_nadh_c
R_GAPD	reaction-product	M_h_c
R_GAPD	reaction-product	M_13dpg_c
R_G6PDH2r	reaction-reactant	M_nadp_c
R_G6PDH2r	reaction-reactant	M_g6p_c
R_G6PDH2r	reaction-product	M_nadph_c
R_G6PDH2r	reaction-product	M_h_c
R_G6PDH2r	reaction-product	M_6pgl_c
R_G5SD	reaction-reactant	M_nadph_c
R_G5SD	reaction-reactant	M_h_c
R_G5SD	reaction-reactant	M_glu5p_c
R_G5SD	reaction-product	M_pi_c
R_G5SD	reaction-product	M_nadp_c
R_G5SD	reaction-product	M_glu5sa_c
R_G5SADs	reaction-reactant	M_glu5sa_c
R_G5SADs	reaction-product	M_h2o_c
R_G5SADs	reaction-product	M_h_c
R_G5SADs	reaction-product	M_1pyr5c_c
R_G3PAT161	reaction-reactant	M_hdeACP_c
R_G3PAT161	reaction-reactant	M_glyc3p_c
R_G3PAT161	reaction-product	M_ACP_c
R_G3PAT161	reaction-product	M_1hdec9eg3p_c
R_G3PAT160	reaction-reactant	M_palmACP_c
R_G3PAT160	reaction-reactant	M_glyc3p_c
R_G3PAT160	reaction-product	M_ACP_c
R_G3PAT160	reaction-product	M_1hdecg3p_c
R_G1SAT	reaction-reactant	M_glu1sa_c
R_G1SAT	reaction-product	M_5aop_c
R_G1PACT	reaction-reactant	M_gam1p_c
R_G1PACT	reaction-reactant	M_accoa_c
R_G1PACT	reaction-product	M_h_c
R_G1PACT	reaction-product	M_coa_c
R_G1PACT	reaction-product	M_acgam1p_c
R_FUM	reaction-reactant	M_h2o_c
R_FUM	reaction-reactant	M_fum_c
R_FUM	reaction-product	M_mal_L_c
R_FMNAT	reaction-reactant	M_h_c
R_FMNAT	reaction-reactant	M_fmn_c
R_FMNAT	reaction-reactant	M_atp_c
R_FMNAT	reaction-product	M_ppi_c
R_FMNAT	reaction-product	M_fad_c
R_FLDR	reaction-reactant	M_nadph_c
R_FLDR	reaction-reactant	M_h_c
R_FLDR	reaction-reactant	M_fldox_c
R_FLDR	reaction-product	M_nadp_c
R_FLDR	reaction-product	M_fldrd_c
R_FEROpp	reaction-reactant	M_o2_p
R_FEROpp	reaction-reactant	M_h_p
R_FEROpp	reaction-reactant	M_fe2_p
R_FEROpp	reaction-product	M_h2o_p
R_FEROpp	reaction-product	M_fe3_p
R_FE3abcpp	reaction-reactant	M_fe3_p
R_FE3abcpp	reaction-reactant	M_h2o_c
R_FE3abcpp	reaction-reactant	M_atp_c
R_FE3abcpp	reaction-product	M_pi_c
R_FE3abcpp	reaction-product	M_h_c
R_FE3abcpp	reaction-product	M_fe3_c
R_FE3abcpp	reaction-product	M_adp_c
R_FE2tpp	reaction-reactant	M_fe2_p
R_FE2tpp	reaction-product	M_fe2_c
R_FE2tex	reaction-reactant	M_fe2_e
R_FE2tex	reaction-product	M_fe2_p
R_FCLT	reaction-reactant	M_ppp9_c
R_FCLT	reaction-reactant	M_fe2_c
R_FCLT	reaction-product	M_pheme_c
R_FCLT	reaction-product	M_h_c
R_FBA	reaction-reactant	M_fdp_c
R_FBA	reaction-product	M_g3p_c
R_FBA	reaction-product	M_dhap_c
R_F6PA	reaction-reactant	M_f6p_c
R_F6PA	reaction-product	M_g3p_c
R_F6PA	reaction-product	M_dha_c
R_Ec_biomass_iAF1260_core_59p81M	reaction-reactant	M_pe161_p
R_Ec_biomass_iAF1260_core_59p81M	reaction-reactant	M_pe160_p
R_Ec_biomass_iAF1260_core_59p81M	reaction-reactant	M_murein5px4p_p
R_Ec_biomass_iAF1260_core_59p81M	reaction-reactant	M_kdo2lipid4_e
R_Ec_biomass_iAF1260_core_59p81M	reaction-reactant	M_zn2_c
R_Ec_biomass_iAF1260_core_59p81M	reaction-reactant	M_val_L_c
R_Ec_biomass_iAF1260_core_59p81M	reaction-reactant	M_utp_c
R_Ec_biomass_iAF1260_core_59p81M	reaction-reactant	M_udcpdp_c
R_Ec_biomass_iAF1260_core_59p81M	reaction-reactant	M_tyr_L_c
R_Ec_biomass_iAF1260_core_59p81M	reaction-reactant	M_trp_L_c
R_Ec_biomass_iAF1260_core_59p81M	reaction-reactant	M_thr_L_c
R_Ec_biomass_iAF1260_core_59p81M	reaction-reactant	M_thmpp_c
R_Ec_biomass_iAF1260_core_59p81M	reaction-reactant	M_thf_c
R_Ec_biomass_iAF1260_core_59p81M	reaction-reactant	M_so4_c
R_Ec_biomass_iAF1260_core_59p81M	reaction-reactant	M_sheme_c
R_Ec_biomass_iAF1260_core_59p81M	reaction-reactant	M_ser_L_c
R_Ec_biomass_iAF1260_core_59p81M	reaction-reactant	M_ribflv_c
R_Ec_biomass_iAF1260_core_59p81M	reaction-reactant	M_pydx5p_c
R_Ec_biomass_iAF1260_core_59p81M	reaction-reactant	M_pro_L_c
R_Ec_biomass_iAF1260_core_59p81M	reaction-reactant	M_pheme_c
R_Ec_biomass_iAF1260_core_59p81M	reaction-reactant	M_phe_L_c
R_Ec_biomass_iAF1260_core_59p81M	reaction-reactant	M_pe161_c
R_Ec_biomass_iAF1260_core_59p81M	reaction-reactant	M_pe160_c
R_Ec_biomass_iAF1260_core_59p81M	reaction-reactant	M_nh4_c
R_Ec_biomass_iAF1260_core_59p81M	reaction-reactant	M_nadp_c
R_Ec_biomass_iAF1260_core_59p81M	reaction-reactant	M_nad_c
R_Ec_biomass_iAF1260_core_59p81M	reaction-reactant	M_mobd_c
R_Ec_biomass_iAF1260_core_59p81M	reaction-reactant	M_mn2_c
R_Ec_biomass_iAF1260_core_59p81M	reaction-reactant	M_mlthf_c
R_Ec_biomass_iAF1260_core_59p81M	reaction-reactant	M_mg2_c
R_Ec_biomass_iAF1260_core_59p81M	reaction-reactant	M_met_L_c
R_Ec_biomass_iAF1260_core_59p81M	reaction-reactant	M_lys_L_c
R_Ec_biomass_iAF1260_core_59p81M	reaction-reactant	M_leu_L_c
R_Ec_biomass_iAF1260_core_59p81M	reaction-reactant	M_k_c
R_Ec_biomass_iAF1260_core_59p81M	reaction-reactant	M_ile_L_c
R_Ec_biomass_iAF1260_core_59p81M	reaction-reactant	M_his_L_c
R_Ec_biomass_iAF1260_core_59p81M	reaction-reactant	M_h2o_c
R_Ec_biomass_iAF1260_core_59p81M	reaction-reactant	M_gtp_c
R_Ec_biomass_iAF1260_core_59p81M	reaction-reactant	M_gly_c
R_Ec_biomass_iAF1260_core_59p81M	reaction-reactant	M_glu_L_c
R_Ec_biomass_iAF1260_core_59p81M	reaction-reactant	M_gln_L_c
R_Ec_biomass_iAF1260_core_59p81M	reaction-reactant	M_fe3_c
R_Ec_biomass_iAF1260_core_59p81M	reaction-reactant	M_fe2_c
R_Ec_biomass_iAF1260_core_59p81M	reaction-reactant	M_fad_c
R_Ec_biomass_iAF1260_core_59p81M	reaction-reactant	M_dttp_c
R_Ec_biomass_iAF1260_core_59p81M	reaction-reactant	M_dgtp_c
R_Ec_biomass_iAF1260_core_59p81M	reaction-reactant	M_dctp_c
R_Ec_biomass_iAF1260_core_59p81M	reaction-reactant	M_datp_c
R_Ec_biomass_iAF1260_core_59p81M	reaction-reactant	M_cys_L_c
R_Ec_biomass_iAF1260_core_59p81M	reaction-reactant	M_cu2_c
R_Ec_biomass_iAF1260_core_59p81M	reaction-reactant	M_ctp_c
R_Ec_biomass_iAF1260_core_59p81M	reaction-reactant	M_cobalt2_c
R_Ec_biomass_iAF1260_core_59p81M	reaction-reactant	M_coa_c
R_Ec_biomass_iAF1260_core_59p81M	reaction-reactant	M_cl_c
R_Ec_biomass_iAF1260_core_59p81M	reaction-reactant	M_ca2_c
R_Ec_biomass_iAF1260_core_59p81M	reaction-reactant	M_atp_c
R_Ec_biomass_iAF1260_core_59p81M	reaction-reactant	M_asp_L_c
R_Ec_biomass_iAF1260_core_59p81M	reaction-reactant	M_asn_L_c
R_Ec_biomass_iAF1260_core_59p81M	reaction-reactant	M_arg_L_c
R_Ec_biomass_iAF1260_core_59p81M	reaction-reactant	M_amet_c
R_Ec_biomass_iAF1260_core_59p81M	reaction-reactant	M_ala_L_c
R_Ec_biomass_iAF1260_core_59p81M	reaction-reactant	M_2ohph_c
R_Ec_biomass_iAF1260_core_59p81M	reaction-reactant	M_10fthf_c
R_Ec_biomass_iAF1260_core_59p81M	reaction-product	M_ppi_c
R_Ec_biomass_iAF1260_core_59p81M	reaction-product	M_pi_c
R_Ec_biomass_iAF1260_core_59p81M	reaction-product	M_h_c
R_Ec_biomass_iAF1260_core_59p81M	reaction-product	M_adp_c
R_ENO	reaction-reactant	M_2pg_c
R_ENO	reaction-product	M_pep_c
R_ENO	reaction-product	M_h2o_c
R_EAR80x	reaction-reactant	M_toct2eACP_c
R_EAR80x	reaction-reactant	M_nadh_c
R_EAR80x	reaction-reactant	M_h_c
R_EAR80x	reaction-product	M_ocACP_c
R_EAR80x	reaction-product	M_nad_c
R_EAR60x	reaction-reactant	M_thex2eACP_c
R_EAR60x	reaction-reactant	M_nadh_c
R_EAR60x	reaction-reactant	M_h_c
R_EAR60x	reaction-product	M_nad_c
R_EAR60x	reaction-product	M_hexACP_c
R_EAR40x	reaction-reactant	M_nadh_c
R_EAR40x	reaction-reactant	M_h_c
R_EAR40x	reaction-reactant	M_but2eACP_c
R_EAR40x	reaction-product	M_nad_c
R_EAR40x	reaction-product	M_butACP_c
R_EAR161x	reaction-reactant	M_t3c9palmeACP_c
R_EAR161x	reaction-reactant	M_nadh_c
R_EAR161x	reaction-reactant	M_h_c
R_EAR161x	reaction-product	M_nad_c
R_EAR161x	reaction-product	M_hdeACP_c
R_EAR160x	reaction-reactant	M_tpalm2eACP_c
R_EAR160x	reaction-reactant	M_nadh_c
R_EAR160x	reaction-reactant	M_h_c
R_EAR160x	reaction-product	M_palmACP_c
R_EAR160x	reaction-product	M_nad_c
R_EAR141x	reaction-reactant	M_t3c7mrseACP_c
R_EAR141x	reaction-reactant	M_nadh_c
R_EAR141x	reaction-reactant	M_h_c
R_EAR141x	reaction-product	M_tdeACP_c
R_EAR141x	reaction-product	M_nad_c
R_EAR140x	reaction-reactant	M_tmrs2eACP_c
R_EAR140x	reaction-reactant	M_nadh_c
R_EAR140x	reaction-reactant	M_h_c
R_EAR140x	reaction-product	M_nad_c
R_EAR140x	reaction-product	M_myrsACP_c
R_EAR121x	reaction-reactant	M_t3c5ddeceACP_c
R_EAR121x	reaction-reactant	M_nadh_c
R_EAR121x	reaction-reactant	M_h_c
R_EAR121x	reaction-product	M_nad_c
R_EAR121x	reaction-product	M_cddec5eACP_c
R_EAR120x	reaction-reactant	M_tddec2eACP_c
R_EAR120x	reaction-reactant	M_nadh_c
R_EAR120x	reaction-reactant	M_h_c
R_EAR120x	reaction-product	M_nad_c
R_EAR120x	reaction-product	M_ddcaACP_c
R_EAR100x	reaction-reactant	M_tdec2eACP_c
R_EAR100x	reaction-reactant	M_nadh_c
R_EAR100x	reaction-reactant	M_h_c
R_EAR100x	reaction-product	M_nad_c
R_EAR100x	reaction-product	M_dcaACP_c
R_E4PD	reaction-reactant	M_nad_c
R_E4PD	reaction-reactant	M_h2o_c
R_E4PD	reaction-reactant	M_e4p_c
R_E4PD	reaction-product	M_nadh_c
R_E4PD	reaction-product	M_h_c
R_E4PD	reaction-product	M_4per_c
R_DXPS	reaction-reactant	M_pyr_c
R_DXPS	reaction-reactant	M_h_c
R_DXPS	reaction-reactant	M_g3p_c
R_DXPS	reaction-product	M_dxyl5p_c
R_DXPS	reaction-product	M_co2_c
R_DXPRIi	reaction-reactant	M_nadph_c
R_DXPRIi	reaction-reactant	M_h_c
R_DXPRIi	reaction-reactant	M_dxyl5p_c
R_DXPRIi	reaction-product	M_nadp_c
R_DXPRIi	reaction-product	M_2me4p_c
R_DTMPK	reaction-reactant	M_dtmp_c
R_DTMPK	reaction-reactant	M_atp_c
R_DTMPK	reaction-product	M_dtdp_c
R_DTMPK	reaction-product	M_adp_c
R_DPR	reaction-reactant	M_nadph_c
R_DPR	reaction-reactant	M_h_c
R_DPR	reaction-reactant	M_2dhp_c
R_DPR	reaction-product	M_pant_R_c
R_DPR	reaction-product	M_nadp_c
R_DPCOAK	reaction-reactant	M_dpcoa_c
R_DPCOAK	reaction-reactant	M_atp_c
R_DPCOAK	reaction-product	M_h_c
R_DPCOAK	reaction-product	M_coa_c
R_DPCOAK	reaction-product	M_adp_c
R_DNTPPA	reaction-reactant	M_h2o_c
R_DNTPPA	reaction-reactant	M_ahdt_c
R_DNTPPA	reaction-product	M_ppi_c
R_DNTPPA	reaction-product	M_h_c
R_DNTPPA	reaction-product	M_dhpmp_c
R_DNMPPA	reaction-reactant	M_h2o_c
R_DNMPPA	reaction-reactant	M_dhpmp_c
R_DNMPPA	reaction-product	M_pi_c
R_DNMPPA	reaction-product	M_dhnpt_c
R_DM_HMFURN	reaction-reactant	M_hmfurn_c
R_DM_HMFURN	reaction-product	M_hmfurn_b
R_DM_4HBA	reaction-reactant	M_4hba_c
R_DM_4HBA	reaction-product	M_4hba_b
R_DMPPS	reaction-reactant	M_nadh_c
R_DMPPS	reaction-reactant	M_h2mb4p_c
R_DMPPS	reaction-reactant	M_h_c
R_DMPPS	reaction-product	M_nad_c
R_DMPPS	reaction-product	M_h2o_c
R_DMPPS	reaction-product	M_dmpp_c
R_DMATT	reaction-reactant	M_ipdp_c
R_DMATT	reaction-reactant	M_dmpp_c
R_DMATT	reaction-product	M_ppi_c
R_DMATT	reaction-product	M_grdp_c
R_DHQTi	reaction-reactant	M_3dhq_c
R_DHQTi	reaction-product	M_h2o_c
R_DHQTi	reaction-product	M_3dhsk_c
R_DHQS	reaction-reactant	M_2dda7p_c
R_DHQS	reaction-product	M_pi_c
R_DHQS	reaction-product	M_3dhq_c
R_DHPTDCs	reaction-reactant	M_dhptd_c
R_DHPTDCs	reaction-product	M_hmfurn_c
R_DHPTDCs	reaction-product	M_h2o_c
R_DHPS2	reaction-reactant	M_6hmhptpp_c
R_DHPS2	reaction-reactant	M_4abz_c
R_DHPS2	reaction-product	M_ppi_c
R_DHPS2	reaction-product	M_dhpt_c
R_DHPPDA2	reaction-reactant	M_h2o_c
R_DHPPDA2	reaction-reactant	M_h_c
R_DHPPDA2	reaction-reactant	M_25drapp_c
R_DHPPDA2	reaction-product	M_nh4_c
R_DHPPDA2	reaction-product	M_5apru_c
R_DHORD2	reaction-reactant	M_q8_c
R_DHORD2	reaction-reactant	M_dhor_S_c
R_DHORD2	reaction-product	M_q8h2_c
R_DHORD2	reaction-product	M_orot_c
R_DHNPA2	reaction-reactant	M_dhnpt_c
R_DHNPA2	reaction-product	M_gcald_c
R_DHNPA2	reaction-product	M_6hmhpt_c
R_DHFS	reaction-reactant	M_glu_L_c
R_DHFS	reaction-reactant	M_dhpt_c
R_DHFS	reaction-reactant	M_atp_c
R_DHFS	reaction-product	M_pi_c
R_DHFS	reaction-product	M_h_c
R_DHFS	reaction-product	M_dhf_c
R_DHFS	reaction-product	M_adp_c
R_DHFR	reaction-reactant	M_nadph_c
R_DHFR	reaction-reactant	M_h_c
R_DHFR	reaction-reactant	M_dhf_c
R_DHFR	reaction-product	M_thf_c
R_DHFR	reaction-product	M_nadp_c
R_DHDPS	reaction-reactant	M_pyr_c
R_DHDPS	reaction-reactant	M_aspsa_c
R_DHDPS	reaction-product	M_h2o_c
R_DHDPS	reaction-product	M_h_c
R_DHDPS	reaction-product	M_23dhdp_c
R_DHDPRy	reaction-reactant	M_nadph_c
R_DHDPRy	reaction-reactant	M_h_c
R_DHDPRy	reaction-reactant	M_23dhdp_c
R_DHDPRy	reaction-product	M_thdp_c
R_DHDPRy	reaction-product	M_nadp_c
R_DHAPT	reaction-reactant	M_pep_c
R_DHAPT	reaction-reactant	M_dha_c
R_DHAPT	reaction-product	M_pyr_c
R_DHAPT	reaction-product	M_dhap_c
R_DHAD2	reaction-reactant	M_23dhmp_c
R_DHAD2	reaction-product	M_h2o_c
R_DHAD2	reaction-product	M_3mop_c
R_DHAD1	reaction-reactant	M_23dhmb_c
R_DHAD1	reaction-product	M_h2o_c
R_DHAD1	reaction-product	M_3mob_c
R_DDPA	reaction-reactant	M_pep_c
R_DDPA	reaction-reactant	M_h2o_c
R_DDPA	reaction-reactant	M_e4p_c
R_DDPA	reaction-product	M_pi_c
R_DDPA	reaction-product	M_2dda7p_c
R_DB4PS	reaction-reactant	M_ru5p_D_c
R_DB4PS	reaction-product	M_h_c
R_DB4PS	reaction-product	M_for_c
R_DB4PS	reaction-product	M_db4p_c
R_DASYN161	reaction-reactant	M_pa161_c
R_DASYN161	reaction-reactant	M_h_c
R_DASYN161	reaction-reactant	M_ctp_c
R_DASYN161	reaction-product	M_ppi_c
R_DASYN161	reaction-product	M_cdpdhdec9eg_c
R_DASYN160	reaction-reactant	M_pa160_c
R_DASYN160	reaction-reactant	M_h_c
R_DASYN160	reaction-reactant	M_ctp_c
R_DASYN160	reaction-product	M_ppi_c
R_DASYN160	reaction-product	M_cdpdhdecg_c
R_DAPE	reaction-reactant	M_26dap_LL_c
R_DAPE	reaction-product	M_26dap_M_c
R_DAPDC	reaction-reactant	M_h_c
R_DAPDC	reaction-reactant	M_26dap_M_c
R_DAPDC	reaction-product	M_lys_L_c
R_DAPDC	reaction-product	M_co2_c
R_DALAt2pp	reaction-reactant	M_h_p
R_DALAt2pp	reaction-reactant	M_ala_D_p
R_DALAt2pp	reaction-product	M_h_c
R_DALAt2pp	reaction-product	M_ala_D_c
R_CYTK1	reaction-reactant	M_cmp_c
R_CYTK1	reaction-reactant	M_atp_c
R_CYTK1	reaction-product	M_cdp_c
R_CYTK1	reaction-product	M_adp_c
R_CYTBO3_4pp	reaction-reactant	M_q8h2_c
R_CYTBO3_4pp	reaction-reactant	M_o2_c
R_CYTBO3_4pp	reaction-reactant	M_h_c
R_CYTBO3_4pp	reaction-product	M_h_p
R_CYTBO3_4pp	reaction-product	M_q8_c
R_CYTBO3_4pp	reaction-product	M_h2o_c
R_CYSTL	reaction-reactant	M_h2o_c
R_CYSTL	reaction-reactant	M_cyst_L_c
R_CYSTL	reaction-product	M_pyr_c
R_CYSTL	reaction-product	M_nh4_c
R_CYSTL	reaction-product	M_hcys_L_c
R_CYSS	reaction-reactant	M_h2s_c
R_CYSS	reaction-reactant	M_acser_c
R_CYSS	reaction-product	M_h_c
R_CYSS	reaction-product	M_cys_L_c
R_CYSS	reaction-product	M_ac_c
R_CU2tpp	reaction-reactant	M_cu2_p
R_CU2tpp	reaction-product	M_cu2_c
R_CU2tex	reaction-reactant	M_cu2_e
R_CU2tex	reaction-product	M_cu2_p
R_CTPS2	reaction-reactant	M_utp_c
R_CTPS2	reaction-reactant	M_h2o_c
R_CTPS2	reaction-reactant	M_gln_L_c
R_CTPS2	reaction-reactant	M_atp_c
R_CTPS2	reaction-product	M_pi_c
R_CTPS2	reaction-product	M_h_c
R_CTPS2	reaction-product	M_glu_L_c
R_CTPS2	reaction-product	M_ctp_c
R_CTPS2	reaction-product	M_adp_c
R_CS	reaction-reactant	M_oaa_c
R_CS	reaction-reactant	M_h2o_c
R_CS	reaction-reactant	M_accoa_c
R_CS	reaction-product	M_h_c
R_CS	reaction-product	M_coa_c
R_CS	reaction-product	M_cit_c
R_CPPPGO	reaction-reactant	M_o2_c
R_CPPPGO	reaction-reactant	M_h_c
R_CPPPGO	reaction-reactant	M_cpppg3_c
R_CPPPGO	reaction-product	M_pppg9_c
R_CPPPGO	reaction-product	M_h2o_c
R_CPPPGO	reaction-product	M_co2_c
R_COBALT2tpp	reaction-reactant	M_cobalt2_p
R_COBALT2tpp	reaction-product	M_cobalt2_c
R_COBALT2tex	reaction-reactant	M_cobalt2_e
R_COBALT2tex	reaction-product	M_cobalt2_p
R_CLtex	reaction-reactant	M_cl_e
R_CLtex	reaction-product	M_cl_p
R_CLt3_2pp	reaction-reactant	M_cl_p
R_CLt3_2pp	reaction-reactant	M_h_c
R_CLt3_2pp	reaction-product	M_h_p
R_CLt3_2pp	reaction-product	M_cl_c
R_CHRPL	reaction-reactant	M_chor_c
R_CHRPL	reaction-product	M_pyr_c
R_CHRPL	reaction-product	M_4hbz_c
R_CHORS	reaction-reactant	M_3psme_c
R_CHORS	reaction-product	M_pi_c
R_CHORS	reaction-product	M_chor_c
R_CHORM	reaction-reactant	M_chor_c
R_CHORM	reaction-product	M_pphn_c
R_CDPMEK	reaction-reactant	M_atp_c
R_CDPMEK	reaction-reactant	M_4c2me_c
R_CDPMEK	reaction-product	M_h_c
R_CDPMEK	reaction-product	M_adp_c
R_CDPMEK	reaction-product	M_2p4c2me_c
R_CBMKr	reaction-reactant	M_nh4_c
R_CBMKr	reaction-reactant	M_co2_c
R_CBMKr	reaction-reactant	M_atp_c
R_CBMKr	reaction-product	M_h_c
R_CBMKr	reaction-product	M_cbp_c
R_CBMKr	reaction-product	M_adp_c
R_CA2tex	reaction-reactant	M_ca2_e
R_CA2tex	reaction-product	M_ca2_p
R_BPNT	reaction-reactant	M_pap_c
R_BPNT	reaction-reactant	M_h2o_c
R_BPNT	reaction-product	M_pi_c
R_BPNT	reaction-product	M_amp_c
R_ATPS4rpp	reaction-reactant	M_h_p
R_ATPS4rpp	reaction-reactant	M_pi_c
R_ATPS4rpp	reaction-reactant	M_adp_c
R_ATPS4rpp	reaction-product	M_h2o_c
R_ATPS4rpp	reaction-product	M_h_c
R_ATPS4rpp	reaction-product	M_atp_c
R_ATPPRT	reaction-reactant	M_prpp_c
R_ATPPRT	reaction-reactant	M_atp_c
R_ATPPRT	reaction-product	M_prbatp_c
R_ATPPRT	reaction-product	M_ppi_c
R_ATPM	reaction-reactant	M_h2o_c
R_ATPM	reaction-reactant	M_atp_c
R_ATPM	reaction-product	M_pi_c
R_ATPM	reaction-product	M_h_c
R_ATPM	reaction-product	M_adp_c
R_ASPO3	reaction-reactant	M_q8_c
R_ASPO3	reaction-reactant	M_asp_L_c
R_ASPO3	reaction-product	M_q8h2_c
R_ASPO3	reaction-product	M_iasp_c
R_ASPO3	reaction-product	M_h_c
R_ASPK	reaction-reactant	M_atp_c
R_ASPK	reaction-reactant	M_asp_L_c
R_ASPK	reaction-product	M_adp_c
R_ASPK	reaction-product	M_4pasp_c
R_ASPCT	reaction-reactant	M_cbp_c
R_ASPCT	reaction-reactant	M_asp_L_c
R_ASPCT	reaction-product	M_pi_c
R_ASPCT	reaction-product	M_h_c
R_ASPCT	reaction-product	M_cbasp_c
R_ASP1DC	reaction-reactant	M_h_c
R_ASP1DC	reaction-reactant	M_asp_L_c
R_ASP1DC	reaction-product	M_co2_c
R_ASP1DC	reaction-product	M_ala_B_c
R_ASNS2	reaction-reactant	M_nh4_c
R_ASNS2	reaction-reactant	M_atp_c
R_ASNS2	reaction-reactant	M_asp_L_c
R_ASNS2	reaction-product	M_ppi_c
R_ASNS2	reaction-product	M_h_c
R_ASNS2	reaction-product	M_asn_L_c
R_ASNS2	reaction-product	M_amp_c
R_ARGSS	reaction-reactant	M_citr_L_c
R_ARGSS	reaction-reactant	M_atp_c
R_ARGSS	reaction-reactant	M_asp_L_c
R_ARGSS	reaction-product	M_ppi_c
R_ARGSS	reaction-product	M_h_c
R_ARGSS	reaction-product	M_argsuc_c
R_ARGSS	reaction-product	M_amp_c
R_ARGSL	reaction-reactant	M_argsuc_c
R_ARGSL	reaction-product	M_fum_c
R_ARGSL	reaction-product	M_arg_L_c
R_APRAUR	reaction-reactant	M_nadph_c
R_APRAUR	reaction-reactant	M_h_c
R_APRAUR	reaction-reactant	M_5apru_c
R_APRAUR	reaction-product	M_nadp_c
R_APRAUR	reaction-product	M_5aprbu_c
R_ANS	reaction-reactant	M_gln_L_c
R_ANS	reaction-reactant	M_chor_c
R_ANS	reaction-product	M_pyr_c
R_ANS	reaction-product	M_h_c
R_ANS	reaction-product	M_glu_L_c
R_ANS	reaction-product	M_anth_c
R_ANPRT	reaction-reactant	M_prpp_c
R_ANPRT	reaction-reactant	M_anth_c
R_ANPRT	reaction-product	M_pran_c
R_ANPRT	reaction-product	M_ppi_c
R_AMPMS2	reaction-reactant	M_nad_c
R_AMPMS2	reaction-reactant	M_h2o_c
R_AMPMS2	reaction-reactant	M_air_c
R_AMPMS2	reaction-product	M_nadh_c
R_AMPMS2	reaction-product	M_h_c
R_AMPMS2	reaction-product	M_for_c
R_AMPMS2	reaction-product	M_4ampm_c
R_ALAR	reaction-reactant	M_ala_L_c
R_ALAR	reaction-product	M_ala_D_c
R_ALAALAr	reaction-reactant	M_atp_c
R_ALAALAr	reaction-reactant	M_ala_D_c
R_ALAALAr	reaction-product	M_pi_c
R_ALAALAr	reaction-product	M_h_c
R_ALAALAr	reaction-product	M_alaala_c
R_ALAALAr	reaction-product	M_adp_c
R_AKGDH	reaction-reactant	M_nad_c
R_AKGDH	reaction-reactant	M_coa_c
R_AKGDH	reaction-reactant	M_akg_c
R_AKGDH	reaction-product	M_succoa_c
R_AKGDH	reaction-product	M_nadh_c
R_AKGDH	reaction-product	M_co2_c
R_AIRC2	reaction-reactant	M_hco3_c
R_AIRC2	reaction-reactant	M_atp_c
R_AIRC2	reaction-reactant	M_air_c
R_AIRC2	reaction-product	M_pi_c
R_AIRC2	reaction-product	M_h_c
R_AIRC2	reaction-product	M_adp_c
R_AIRC2	reaction-product	M_5caiz_c
R_AICART	reaction-reactant	M_aicar_c
R_AICART	reaction-reactant	M_10fthf_c
R_AICART	reaction-product	M_thf_c
R_AICART	reaction-product	M_fprica_c
R_AHCYSNS	reaction-reactant	M_h2o_c
R_AHCYSNS	reaction-reactant	M_ahcys_c
R_AHCYSNS	reaction-product	M_rhcys_c
R_AHCYSNS	reaction-product	M_ade_c
R_AGPAT161	reaction-reactant	M_hdeACP_c
R_AGPAT161	reaction-reactant	M_1hdec9eg3p_c
R_AGPAT161	reaction-product	M_pa161_c
R_AGPAT161	reaction-product	M_ACP_c
R_AGPAT160	reaction-reactant	M_palmACP_c
R_AGPAT160	reaction-reactant	M_1hdecg3p_c
R_AGPAT160	reaction-product	M_pa160_c
R_AGPAT160	reaction-product	M_ACP_c
R_ADSS	reaction-reactant	M_imp_c
R_ADSS	reaction-reactant	M_gtp_c
R_ADSS	reaction-reactant	M_asp_L_c
R_ADSS	reaction-product	M_pi_c
R_ADSS	reaction-product	M_h_c
R_ADSS	reaction-product	M_gdp_c
R_ADSS	reaction-product	M_dcamp_c
R_ADSL2r	reaction-reactant	M_25aics_c
R_ADSL2r	reaction-product	M_fum_c
R_ADSL2r	reaction-product	M_aicar_c
R_ADSL1r	reaction-reactant	M_dcamp_c
R_ADSL1r	reaction-product	M_fum_c
R_ADSL1r	reaction-product	M_amp_c
R_ADSK	reaction-reactant	M_atp_c
R_ADSK	reaction-reactant	M_aps_c
R_ADSK	reaction-product	M_paps_c
R_ADSK	reaction-product	M_h_c
R_ADSK	reaction-product	M_adp_c
R_ADNK1	reaction-reactant	M_atp_c
R_ADNK1	reaction-reactant	M_adn_c
R_ADNK1	reaction-product	M_h_c
R_ADNK1	reaction-product	M_amp_c
R_ADNK1	reaction-product	M_adp_c
R_ADK1	reaction-reactant	M_atp_c
R_ADK1	reaction-reactant	M_amp_c
R_ADK1	reaction-product	M_adp_c
R_ADCS	reaction-reactant	M_gln_L_c
R_ADCS	reaction-reactant	M_chor_c
R_ADCS	reaction-product	M_glu_L_c
R_ADCS	reaction-product	M_4adcho_c
R_ADCL	reaction-reactant	M_4adcho_c
R_ADCL	reaction-product	M_pyr_c
R_ADCL	reaction-product	M_h_c
R_ADCL	reaction-product	M_4abz_c
R_ACt4pp	reaction-reactant	M_na1_p
R_ACt4pp	reaction-reactant	M_ac_p
R_ACt4pp	reaction-product	M_na1_c
R_ACt4pp	reaction-product	M_ac_c
R_ACONTb	reaction-reactant	M_h2o_c
R_ACONTb	reaction-reactant	M_acon_C_c
R_ACONTb	reaction-product	M_icit_c
R_ACONTa	reaction-reactant	M_cit_c
R_ACONTa	reaction-product	M_h2o_c
R_ACONTa	reaction-product	M_acon_C_c
R_ACODA	reaction-reactant	M_h2o_c
R_ACODA	reaction-reactant	M_acorn_c
R_ACODA	reaction-product	M_orn_c
R_ACODA	reaction-product	M_ac_c
R_ACLS	reaction-reactant	M_pyr_c
R_ACLS	reaction-reactant	M_h_c
R_ACLS	reaction-product	M_co2_c
R_ACLS	reaction-product	M_alac_S_c
R_ACKr	reaction-reactant	M_atp_c
R_ACKr	reaction-reactant	M_ac_c
R_ACKr	reaction-product	M_adp_c
R_ACKr	reaction-product	M_actp_c
R_ACHBS	reaction-reactant	M_pyr_c
R_ACHBS	reaction-reactant	M_h_c
R_ACHBS	reaction-reactant	M_2obut_c
R_ACHBS	reaction-product	M_co2_c
R_ACHBS	reaction-product	M_2ahbut_c
R_ACGS	reaction-reactant	M_glu_L_c
R_ACGS	reaction-reactant	M_accoa_c
R_ACGS	reaction-product	M_h_c
R_ACGS	reaction-product	M_coa_c
R_ACGS	reaction-product	M_acglu_c
R_ACGK	reaction-reactant	M_atp_c
R_ACGK	reaction-reactant	M_acglu_c
R_ACGK	reaction-product	M_adp_c
R_ACGK	reaction-product	M_acg5p_c
R_ACCOAC	reaction-reactant	M_hco3_c
R_ACCOAC	reaction-reactant	M_atp_c
R_ACCOAC	reaction-reactant	M_accoa_c
R_ACCOAC	reaction-product	M_pi_c
R_ACCOAC	reaction-product	M_malcoa_c
R_ACCOAC	reaction-product	M_h_c
R_ACCOAC	reaction-product	M_adp_c
R_A5PISO	reaction-reactant	M_ru5p_D_c
R_A5PISO	reaction-product	M_ara5p_c
R_3OAS80	reaction-reactant	M_malACP_c
R_3OAS80	reaction-reactant	M_hexACP_c
R_3OAS80	reaction-reactant	M_h_c
R_3OAS80	reaction-product	M_co2_c
R_3OAS80	reaction-product	M_ACP_c
R_3OAS80	reaction-product	M_3ooctACP_c
R_3OAS60	reaction-reactant	M_malACP_c
R_3OAS60	reaction-reactant	M_h_c
R_3OAS60	reaction-reactant	M_butACP_c
R_3OAS60	reaction-product	M_co2_c
R_3OAS60	reaction-product	M_ACP_c
R_3OAS60	reaction-product	M_3ohexACP_c
R_3OAS161	reaction-reactant	M_tdeACP_c
R_3OAS161	reaction-reactant	M_malACP_c
R_3OAS161	reaction-reactant	M_h_c
R_3OAS161	reaction-product	M_co2_c
R_3OAS161	reaction-product	M_ACP_c
R_3OAS161	reaction-product	M_3ocpalm9eACP_c
R_3OAS160	reaction-reactant	M_myrsACP_c
R_3OAS160	reaction-reactant	M_malACP_c
R_3OAS160	reaction-reactant	M_h_c
R_3OAS160	reaction-product	M_co2_c
R_3OAS160	reaction-product	M_ACP_c
R_3OAS160	reaction-product	M_3opalmACP_c
R_3OAS141	reaction-reactant	M_malACP_c
R_3OAS141	reaction-reactant	M_h_c
R_3OAS141	reaction-reactant	M_cddec5eACP_c
R_3OAS141	reaction-product	M_co2_c
R_3OAS141	reaction-product	M_ACP_c
R_3OAS141	reaction-product	M_3ocmrs7eACP_c
R_3OAS140	reaction-reactant	M_malACP_c
R_3OAS140	reaction-reactant	M_h_c
R_3OAS140	reaction-reactant	M_ddcaACP_c
R_3OAS140	reaction-product	M_co2_c
R_3OAS140	reaction-product	M_ACP_c
R_3OAS140	reaction-product	M_3omrsACP_c
R_3OAS121	reaction-reactant	M_malACP_c
R_3OAS121	reaction-reactant	M_h_c
R_3OAS121	reaction-reactant	M_cdec3eACP_c
R_3OAS121	reaction-product	M_co2_c
R_3OAS121	reaction-product	M_ACP_c
R_3OAS121	reaction-product	M_3ocddec5eACP_c
R_3OAS120	reaction-reactant	M_malACP_c
R_3OAS120	reaction-reactant	M_h_c
R_3OAS120	reaction-reactant	M_dcaACP_c
R_3OAS120	reaction-product	M_co2_c
R_3OAS120	reaction-product	M_ACP_c
R_3OAS120	reaction-product	M_3oddecACP_c
R_3OAS100	reaction-reactant	M_ocACP_c
R_3OAS100	reaction-reactant	M_malACP_c
R_3OAS100	reaction-reactant	M_h_c
R_3OAS100	reaction-product	M_co2_c
R_3OAS100	reaction-product	M_ACP_c
R_3OAS100	reaction-product	M_3odecACP_c
R_3OAR80	reaction-reactant	M_nadph_c
R_3OAR80	reaction-reactant	M_h_c
R_3OAR80	reaction-reactant	M_3ooctACP_c
R_3OAR80	reaction-product	M_nadp_c
R_3OAR80	reaction-product	M_3hoctACP_c
R_3OAR60	reaction-reactant	M_nadph_c
R_3OAR60	reaction-reactant	M_h_c
R_3OAR60	reaction-reactant	M_3ohexACP_c
R_3OAR60	reaction-product	M_nadp_c
R_3OAR60	reaction-product	M_3hhexACP_c
R_3OAR40	reaction-reactant	M_nadph_c
R_3OAR40	reaction-reactant	M_h_c
R_3OAR40	reaction-reactant	M_actACP_c
R_3OAR40	reaction-product	M_nadp_c
R_3OAR40	reaction-product	M_3haACP_c
R_3OAR161	reaction-reactant	M_nadph_c
R_3OAR161	reaction-reactant	M_h_c
R_3OAR161	reaction-reactant	M_3ocpalm9eACP_c
R_3OAR161	reaction-product	M_nadp_c
R_3OAR161	reaction-product	M_3hcpalm9eACP_c
R_3OAR160	reaction-reactant	M_nadph_c
R_3OAR160	reaction-reactant	M_h_c
R_3OAR160	reaction-reactant	M_3opalmACP_c
R_3OAR160	reaction-product	M_nadp_c
R_3OAR160	reaction-product	M_3hpalmACP_c
R_3OAR141	reaction-reactant	M_nadph_c
R_3OAR141	reaction-reactant	M_h_c
R_3OAR141	reaction-reactant	M_3ocmrs7eACP_c
R_3OAR141	reaction-product	M_nadp_c
R_3OAR141	reaction-product	M_3hcmrs7eACP_c
R_3OAR140	reaction-reactant	M_nadph_c
R_3OAR140	reaction-reactant	M_h_c
R_3OAR140	reaction-reactant	M_3omrsACP_c
R_3OAR140	reaction-product	M_nadp_c
R_3OAR140	reaction-product	M_3hmrsACP_c
R_3OAR121	reaction-reactant	M_nadph_c
R_3OAR121	reaction-reactant	M_h_c
R_3OAR121	reaction-reactant	M_3ocddec5eACP_c
R_3OAR121	reaction-product	M_nadp_c
R_3OAR121	reaction-product	M_3hcddec5eACP_c
R_3OAR120	reaction-reactant	M_nadph_c
R_3OAR120	reaction-reactant	M_h_c
R_3OAR120	reaction-reactant	M_3oddecACP_c
R_3OAR120	reaction-product	M_nadp_c
R_3OAR120	reaction-product	M_3hddecACP_c
R_3OAR100	reaction-reactant	M_nadph_c
R_3OAR100	reaction-reactant	M_h_c
R_3OAR100	reaction-reactant	M_3odecACP_c
R_3OAR100	reaction-product	M_nadp_c
R_3OAR100	reaction-product	M_3hdecACP_c
R_3HAD80	reaction-reactant	M_3hoctACP_c
R_3HAD80	reaction-product	M_toct2eACP_c
R_3HAD80	reaction-product	M_h2o_c
R_3HAD60	reaction-reactant	M_3hhexACP_c
R_3HAD60	reaction-product	M_thex2eACP_c
R_3HAD60	reaction-product	M_h2o_c
R_3HAD40	reaction-reactant	M_3haACP_c
R_3HAD40	reaction-product	M_h2o_c
R_3HAD40	reaction-product	M_but2eACP_c
R_3HAD161	reaction-reactant	M_3hcpalm9eACP_c
R_3HAD161	reaction-product	M_t3c9palmeACP_c
R_3HAD161	reaction-product	M_h2o_c
R_3HAD160	reaction-reactant	M_3hpalmACP_c
R_3HAD160	reaction-product	M_tpalm2eACP_c
R_3HAD160	reaction-product	M_h2o_c
R_3HAD141	reaction-reactant	M_3hcmrs7eACP_c
R_3HAD141	reaction-product	M_t3c7mrseACP_c
R_3HAD141	reaction-product	M_h2o_c
R_3HAD140	reaction-reactant	M_3hmrsACP_c
R_3HAD140	reaction-product	M_tmrs2eACP_c
R_3HAD140	reaction-product	M_h2o_c
R_3HAD121	reaction-reactant	M_3hcddec5eACP_c
R_3HAD121	reaction-product	M_t3c5ddeceACP_c
R_3HAD121	reaction-product	M_h2o_c
R_3HAD120	reaction-reactant	M_3hddecACP_c
R_3HAD120	reaction-product	M_tddec2eACP_c
R_3HAD120	reaction-product	M_h2o_c
R_3HAD100	reaction-reactant	M_3hdecACP_c
R_3HAD100	reaction-product	M_tdec2eACP_c
R_3HAD100	reaction-product	M_h2o_c
