# Supplementary material for: 3DScapeCS: application of three dimensional, parallel, dynamic network visualization in Cytoscape
Source: BMC Bioinformatics. 2013 Nov 14;14:322. doi: 10.1186/1471-2105-14-322 (PMC3835703; doi:10.1186/1471-2105-14-322)
Supplement: Additional file 3 — The 3DscapeCS Case Study Data Unpack the zip package using WinZip, WinRAR, 7-zip or unzip command. See REAME.txt inside the package on how to use the test data. [file 1471-2105-14-322-S3.zip › Flux/flux.pl]

open(O,">flux.sif");
open(O1,">flux.pvals");
$head = <DATA>;
@t=split(/\t/,$head);
print O1 "Reaction",&subt($head, 3, 1);
while(<DATA>){
chomp;
@t=split(/\t/);
$v=&subt($_,3);
@t1=split(/<{0,}==>{0,}/,$t[0]);
@t1s=split(/ \+ /,$t1[0]);
@t1p=split(/ \+ /,$t1[1]);
foreach(@t1s){s/\s+//g;print O "$_ pp $t[1]\n";print O1 "$_ (pp) $t[1]\t$v\n"}
foreach(@t1p){s/\s+//g;print O "$t[1] pp $_\n";print O1 "$t[1] (pp) $_\t$v\n"}
}
close O;
close O1;
sub subt {
@t=split("\t",$_[0]);
$l='';
for $i($_[1]..$#t){
$t[$i] = $i-$_[1]+1 if (defined $_[2]) and $t[$i] eq '';
$l.="\t$t[$i]"
}
return $l;
}
__DATA__
Reaction	Reactionname	Unit	WT	KO R03	KO R04	KO R05	KO R08	KO R09
GAP + NAD+ + P  <==> 1,3BPG + NADH 	R08	relative flux	6.2226847038	6.08730639	5.9041170201	2.8959514855	0	13.3656426797
2PG  <==> PEP 	R12	relative flux	20	19.6666821821	19.9540211591	14.7430257448	18.1046578714	13.3656426797
3PG  <==> 2PG 	R11	relative flux	20	19.6666821821	19.9540211591	14.7430257448	18.1046578714	13.3656426797
F1,6P  ==> F6P + P 	R04	relative flux	1.5296566097	3.2777803654	0	0	0	5.8966070664
GAP + NADP+  ==> 3PG + NADPH 	R09	relative flux	13.7773152962	13.5793757921	14.049904139	11.8470742593	18.1046578714	0
ADP + PEP  ==> ATP + Pyr 	R14	relative flux	12.8720083255	13.8135029618	12.3449719514	11.3205376256	13.1905364492	7.1320866408
ATP + P + Pyr  <==> AMP + PEP + PP 	R13	relative flux	-7.1279916745	-5.8531792203	-7.6090492077	-3.4224881192	-4.9141214221	-6.2335560388
DHAP  <==> GAP 	R07	relative flux	10	9.8333410911	9.9770105795	7.3715128724	9.0523289357	6.6828213398
G1P  <==> G6P 	R01	relative flux	10	9.8333410911	9.9770105795	7.3715128724	9.0523289357	6.6828213398
F1,6P  <==> DHAP + GAP 	R06	relative flux	10	9.8333410911	9.9770105795	7.3715128724	9.0523289357	6.6828213398
F6P + PP  <==> F1,6P + P 	R03	relative flux	-3.3818938599	0	-3.915029468	7.3715128724	-2.3277417264	-2.4148009877
1,3BPG + ADP  <==> 3PG + ATP 	R10	relative flux	6.2226847038	6.08730639	5.9041170201	2.8959514855	0	13.3656426797
F6P  <==> G6P 	R02	relative flux	-10	-9.8333410911	-9.9770105795	-7.3715128724	-9.0523289357	-6.6828213398
ATP + F6P  ==> ADP + F1,6P 	R05	relative flux	14.9115504696	13.1111214564	13.8920400475	0	11.3800706621	14.9942293939
