# Supplementary material for: 3DScapeCS: application of three dimensional, parallel, dynamic network visualization in Cytoscape
Source: BMC Bioinformatics. 2013 Nov 14;14:322. doi: 10.1186/1471-2105-14-322 (PMC3835703; doi:10.1186/1471-2105-14-322)
Supplement: Additional file 3 — The 3DscapeCS Case Study Data Unpack the zip package using WinZip, WinRAR, 7-zip or unzip command. See REAME.txt inside the package on how to use the test data. [file 1471-2105-14-322-S3.zip › Flux/flux.pvals]

Reaction	WT	KO R03	KO R04	KO R05	KO R08	KO R09
GAP (pp) R08		6.2226847038	6.08730639	5.9041170201	2.8959514855	0	13.3656426797
NAD+ (pp) R08		6.2226847038	6.08730639	5.9041170201	2.8959514855	0	13.3656426797
P (pp) R08		6.2226847038	6.08730639	5.9041170201	2.8959514855	0	13.3656426797
R08 (pp) 1,3BPG		6.2226847038	6.08730639	5.9041170201	2.8959514855	0	13.3656426797
R08 (pp) NADH		6.2226847038	6.08730639	5.9041170201	2.8959514855	0	13.3656426797
2PG (pp) R12		20	19.6666821821	19.9540211591	14.7430257448	18.1046578714	13.3656426797
R12 (pp) PEP		20	19.6666821821	19.9540211591	14.7430257448	18.1046578714	13.3656426797
3PG (pp) R11		20	19.6666821821	19.9540211591	14.7430257448	18.1046578714	13.3656426797
R11 (pp) 2PG		20	19.6666821821	19.9540211591	14.7430257448	18.1046578714	13.3656426797
F1,6P (pp) R04		1.5296566097	3.2777803654	0	0	0	5.8966070664
R04 (pp) F6P		1.5296566097	3.2777803654	0	0	0	5.8966070664
R04 (pp) P		1.5296566097	3.2777803654	0	0	0	5.8966070664
GAP (pp) R09		13.7773152962	13.5793757921	14.049904139	11.8470742593	18.1046578714	0
NADP+ (pp) R09		13.7773152962	13.5793757921	14.049904139	11.8470742593	18.1046578714	0
R09 (pp) 3PG		13.7773152962	13.5793757921	14.049904139	11.8470742593	18.1046578714	0
R09 (pp) NADPH		13.7773152962	13.5793757921	14.049904139	11.8470742593	18.1046578714	0
ADP (pp) R14		12.8720083255	13.8135029618	12.3449719514	11.3205376256	13.1905364492	7.1320866408
PEP (pp) R14		12.8720083255	13.8135029618	12.3449719514	11.3205376256	13.1905364492	7.1320866408
R14 (pp) ATP		12.8720083255	13.8135029618	12.3449719514	11.3205376256	13.1905364492	7.1320866408
R14 (pp) Pyr		12.8720083255	13.8135029618	12.3449719514	11.3205376256	13.1905364492	7.1320866408
ATP (pp) R13		-7.1279916745	-5.8531792203	-7.6090492077	-3.4224881192	-4.9141214221	-6.2335560388
P (pp) R13		-7.1279916745	-5.8531792203	-7.6090492077	-3.4224881192	-4.9141214221	-6.2335560388
Pyr (pp) R13		-7.1279916745	-5.8531792203	-7.6090492077	-3.4224881192	-4.9141214221	-6.2335560388
R13 (pp) AMP		-7.1279916745	-5.8531792203	-7.6090492077	-3.4224881192	-4.9141214221	-6.2335560388
R13 (pp) PEP		-7.1279916745	-5.8531792203	-7.6090492077	-3.4224881192	-4.9141214221	-6.2335560388
R13 (pp) PP		-7.1279916745	-5.8531792203	-7.6090492077	-3.4224881192	-4.9141214221	-6.2335560388
DHAP (pp) R07		10	9.8333410911	9.9770105795	7.3715128724	9.0523289357	6.6828213398
R07 (pp) GAP		10	9.8333410911	9.9770105795	7.3715128724	9.0523289357	6.6828213398
G1P (pp) R01		10	9.8333410911	9.9770105795	7.3715128724	9.0523289357	6.6828213398
R01 (pp) G6P		10	9.8333410911	9.9770105795	7.3715128724	9.0523289357	6.6828213398
F1,6P (pp) R06		10	9.8333410911	9.9770105795	7.3715128724	9.0523289357	6.6828213398
R06 (pp) DHAP		10	9.8333410911	9.9770105795	7.3715128724	9.0523289357	6.6828213398
R06 (pp) GAP		10	9.8333410911	9.9770105795	7.3715128724	9.0523289357	6.6828213398
F6P (pp) R03		-3.3818938599	0	-3.915029468	7.3715128724	-2.3277417264	-2.4148009877
PP (pp) R03		-3.3818938599	0	-3.915029468	7.3715128724	-2.3277417264	-2.4148009877
R03 (pp) F1,6P		-3.3818938599	0	-3.915029468	7.3715128724	-2.3277417264	-2.4148009877
R03 (pp) P		-3.3818938599	0	-3.915029468	7.3715128724	-2.3277417264	-2.4148009877
1,3BPG (pp) R10		6.2226847038	6.08730639	5.9041170201	2.8959514855	0	13.3656426797
ADP (pp) R10		6.2226847038	6.08730639	5.9041170201	2.8959514855	0	13.3656426797
R10 (pp) 3PG		6.2226847038	6.08730639	5.9041170201	2.8959514855	0	13.3656426797
R10 (pp) ATP		6.2226847038	6.08730639	5.9041170201	2.8959514855	0	13.3656426797
F6P (pp) R02		-10	-9.8333410911	-9.9770105795	-7.3715128724	-9.0523289357	-6.6828213398
R02 (pp) G6P		-10	-9.8333410911	-9.9770105795	-7.3715128724	-9.0523289357	-6.6828213398
ATP (pp) R05		14.9115504696	13.1111214564	13.8920400475	0	11.3800706621	14.9942293939
F6P (pp) R05		14.9115504696	13.1111214564	13.8920400475	0	11.3800706621	14.9942293939
R05 (pp) ADP		14.9115504696	13.1111214564	13.8920400475	0	11.3800706621	14.9942293939
R05 (pp) F1,6P		14.9115504696	13.1111214564	13.8920400475	0	11.3800706621	14.9942293939
