# Supplementary material for: 3DScapeCS: application of three dimensional, parallel, dynamic network visualization in Cytoscape
Source: BMC Bioinformatics. 2013 Nov 14;14:322. doi: 10.1186/1471-2105-14-322 (PMC3835703; doi:10.1186/1471-2105-14-322)
Supplement: Additional file 3 — The 3DscapeCS Case Study Data Unpack the zip package using WinZip, WinRAR, 7-zip or unzip command. See REAME.txt inside the package on how to use the test data. [file 1471-2105-14-322-S3.zip › Flux/flux.sif]

GAP pp R08
NAD+ pp R08
P pp R08
R08 pp 1,3BPG
R08 pp NADH
2PG pp R12
R12 pp PEP
3PG pp R11
R11 pp 2PG
F1,6P pp R04
R04 pp F6P
R04 pp P
GAP pp R09
NADP+ pp R09
R09 pp 3PG
R09 pp NADPH
ADP pp R14
PEP pp R14
R14 pp ATP
R14 pp Pyr
ATP pp R13
P pp R13
Pyr pp R13
R13 pp AMP
R13 pp PEP
R13 pp PP
DHAP pp R07
R07 pp GAP
G1P pp R01
R01 pp G6P
F1,6P pp R06
R06 pp DHAP
R06 pp GAP
F6P pp R03
PP pp R03
R03 pp F1,6P
R03 pp P
1,3BPG pp R10
ADP pp R10
R10 pp 3PG
R10 pp ATP
F6P pp R02
R02 pp G6P
ATP pp R05
F6P pp R05
R05 pp ADP
R05 pp F1,6P
