# Supplementary material for: 3DScapeCS: application of three dimensional, parallel, dynamic network visualization in Cytoscape
Source: BMC Bioinformatics. 2013 Nov 14;14:322. doi: 10.1186/1471-2105-14-322 (PMC3835703; doi:10.1186/1471-2105-14-322)
Supplement: Additional file 3 — The 3DscapeCS Case Study Data Unpack the zip package using WinZip, WinRAR, 7-zip or unzip command. See REAME.txt inside the package on how to use the test data. [file 1471-2105-14-322-S3.zip › MS/A.sif]

s62	pp	s71
s62	pp	s76
s62	pp	s84
s62	pp	s182
s71	pp	s72
s71	pp	s76
s71	pp	s171
s71	pp	s182
s76	pp	s101
s76	pp	s171
s76	pp	s182
s72	pp	s76
s72	pp	s77
s72	pp	s171
s171	pp	s182
s75	pp	s92
s75	pp	s93
s92	pp	s93
s101	pp	s103
s101	pp	s107
s101	pp	s144
s101	pp	s171
s101	pp	s182
s101	pp	s183
s101	pp	s195
s90	pp	s96
s90	pp	s183
s96	pp	s101
s96	pp	s103
s96	pp	s183
s96	pp	s185
s183	pp	s185
s97	pp	s103
s97	pp	s110
s97	pp	s206
s103	pp	s112
s103	pp	s183
s103	pp	s185
s185	pp	s186
s185	pp	s195
s185	pp	s200
s185	pp	s206
s110	pp	s287
s206	pp	s287
s107	pp	s129
s107	pp	s144
s107	pp	s145
s107	pp	s153
s107	pp	s171
s107	pp	s182
s107	pp	s195
s144	pp	s145
s144	pp	s153
s144	pp	s171
s144	pp	s182
s195	pp	s196
s112	pp	s121
s112	pp	s146
s112	pp	s186
s129	pp	s130
s129	pp	s144
s129	pp	s145
s129	pp	s153
s129	pp	s154
s129	pp	s195
s129	pp	s206
s145	pp	s146
s145	pp	s154
s145	pp	s185
s145	pp	s195
s153	pp	s154
s153	pp	s171
s153	pp	s182
s153	pp	s195
s130	pp	s145
s130	pp	s146
s130	pp	s153
s130	pp	s154
s130	pp	s195
s130	pp	s196
s193	pp	s196
s193	pp	s199
s193	pp	s209
s196	pp	s199
s196	pp	s206
s196	pp	s209
s287	pp	s328
s121	pp	s130
s121	pp	s145
s121	pp	s146
s121	pp	s173
s121	pp	s186
s146	pp	s173
s146	pp	s186
s146	pp	s200
s186	pp	s200
s173	pp	s186
s122	pp	s149
s149	pp	s180
s149	pp	s192
s154	pp	s173
s154	pp	s185
s154	pp	s195
s246	pp	s328
s246	pp	s354
s344	pp	s354
s344	pp	s357
s344	pp	s365
s344	pp	s399
s344	pp	s437
s134	pp	s199
s134	pp	s204
s199	pp	s204
s199	pp	s209
s199	pp	s230
s199	pp	s353
s199	pp	s358
s199	pp	s367
s204	pp	s255
s200	pp	s331
s180	pp	s192
s192	pp	s193
s192	pp	s287
s209	pp	s353
s209	pp	s358
s230	pp	s255
s230	pp	s298
s230	pp	s353
s230	pp	s367
s230	pp	s402
s230	pp	s434
s230	pp	s456
s353	pp	s358
s353	pp	s367
s353	pp	s374
s353	pp	s400
s353	pp	s407
s358	pp	s400
s367	pp	s400
s367	pp	s402
s367	pp	s407
s367	pp	s434
s367	pp	s456
s331	pp	s344
s331	pp	s347
s331	pp	s354
s331	pp	s357
s331	pp	s365
s255	pp	s431
s255	pp	s456
s317	pp	s351
s317	pp	s352
s216	pp	s218
s218	pp	s255
s399	pp	s437
s399	pp	s459
s298	pp	s358
s298	pp	s367
s298	pp	s402
s298	pp	s456
s402	pp	s431
s402	pp	s434
s402	pp	s456
s434	pp	s456
s456	pp	s513
s328	pp	s344
s328	pp	s347
s328	pp	s354
s328	pp	s357
s328	pp	s365
s328	pp	s368
s328	pp	s399
s354	pp	s357
s354	pp	s365
s354	pp	s399
s354	pp	s437
s354	pp	s454
s431	pp	s434
s431	pp	s456
s431	pp	s459
s357	pp	s399
s357	pp	s427
s357	pp	s454
s357	pp	s507
s437	pp	s481
s310	pp	s346
s351	pp	s352
s322	pp	s353
s322	pp	s356
s322	pp	s367
s322	pp	s374
s322	pp	s400
s356	pp	s487
s374	pp	s400
s400	pp	s402
s400	pp	s407
s347	pp	s357
s365	pp	s395
s365	pp	s399
s365	pp	s437
s365	pp	s459
s365	pp	s481
s332	pp	s374
s395	pp	s399
s395	pp	s481
s340	pp	s420
s340	pp	s503
s340	pp	s504
s340	pp	s576
s420	pp	s503
s420	pp	s504
s420	pp	s576
s503	pp	s504
s503	pp	s576
s504	pp	s576
s341	pp	s437
s341	pp	s459
s341	pp	s505
s454	pp	s507
s427	pp	s450
s427	pp	s454
s361	pp	s395
s450	pp	s454
s482	pp	s484
s527	pp	s528
s527	pp	s566
s566	pp	s600
s508	pp	s509
s528	pp	s566
s528	pp	s600
