# Supplementary material for: 3DScapeCS: application of three dimensional, parallel, dynamic network visualization in Cytoscape
Source: BMC Bioinformatics. 2013 Nov 14;14:322. doi: 10.1186/1471-2105-14-322 (PMC3835703; doi:10.1186/1471-2105-14-322)
Supplement: Additional file 3 — The 3DscapeCS Case Study Data Unpack the zip package using WinZip, WinRAR, 7-zip or unzip command. See REAME.txt inside the package on how to use the test data. [file 1471-2105-14-322-S3.zip › MS/B.sif]

s62	pp	s66
s62	pp	s71
s62	pp	s76
s62	pp	s84
s62	pp	s87
s71	pp	s76
s71	pp	s87
s71	pp	s171
s76	pp	s87
s76	pp	s101
s76	pp	s171
s84	pp	s91
s87	pp	s96
s87	pp	s171
s75	pp	s92
s101	pp	s103
s101	pp	s107
s101	pp	s118
s101	pp	s171
s101	pp	s183
s101	pp	s195
s78	pp	s90
s78	pp	s96
s78	pp	s183
s79	pp	s90
s90	pp	s95
s90	pp	s96
s90	pp	s183
s96	pp	s101
s96	pp	s103
s96	pp	s183
s82	pp	s83
s95	pp	s97
s97	pp	s103
s97	pp	s110
s97	pp	s206
s103	pp	s108
s103	pp	s112
s103	pp	s183
s110	pp	s137
s110	pp	s287
s206	pp	s287
s107	pp	s108
s107	pp	s118
s107	pp	s129
s107	pp	s145
s107	pp	s153
s107	pp	s171
s107	pp	s195
s118	pp	s129
s118	pp	s153
s118	pp	s195
s118	pp	s206
s118	pp	s237
s118	pp	s287
s195	pp	s196
s108	pp	s112
s108	pp	s129
s108	pp	s130
s108	pp	s153
s108	pp	s193
s108	pp	s196
s112	pp	s146
s112	pp	s186
s112	pp	s197
s129	pp	s130
s129	pp	s145
s129	pp	s153
s129	pp	s154
s129	pp	s195
s129	pp	s206
s145	pp	s146
s145	pp	s154
s145	pp	s195
s153	pp	s154
s153	pp	s171
s153	pp	s195
s130	pp	s131
s130	pp	s145
s130	pp	s146
s130	pp	s153
s130	pp	s154
s130	pp	s195
s130	pp	s196
s193	pp	s196
s193	pp	s199
s196	pp	s199
s196	pp	s203
s196	pp	s206
s287	pp	s290
s287	pp	s321
s146	pp	s173
s146	pp	s186
s146	pp	s197
s186	pp	s197
s197	pp	s203
s237	pp	s287
s237	pp	s290
s173	pp	s186
s173	pp	s197
s131	pp	s146
s131	pp	s203
s131	pp	s228
s131	pp	s344
s149	pp	s192
s154	pp	s173
s154	pp	s195
s203	pp	s206
s203	pp	s208
s203	pp	s228
s228	pp	s290
s228	pp	s344
s228	pp	s399
s344	pp	s354
s344	pp	s357
s344	pp	s399
s344	pp	s437
s134	pp	s199
s134	pp	s204
s199	pp	s204
s199	pp	s230
s199	pp	s353
s199	pp	s358
s199	pp	s367
s204	pp	s255
s192	pp	s193
s192	pp	s287
s230	pp	s255
s230	pp	s353
s230	pp	s367
s230	pp	s402
s230	pp	s434
s230	pp	s456
s353	pp	s358
s353	pp	s367
s353	pp	s374
s353	pp	s400
s353	pp	s407
s358	pp	s400
s367	pp	s400
s367	pp	s402
s367	pp	s407
s367	pp	s434
s367	pp	s456
s208	pp	s317
s255	pp	s431
s255	pp	s456
s317	pp	s334
s317	pp	s351
s317	pp	s352
s218	pp	s255
s218	pp	s334
s334	pp	s395
s334	pp	s431
s334	pp	s437
s290	pp	s344
s290	pp	s354
s290	pp	s357
s290	pp	s399
s290	pp	s437
s399	pp	s437
s399	pp	s459
s402	pp	s431
s402	pp	s434
s402	pp	s456
s434	pp	s456
s456	pp	s513
s354	pp	s357
s354	pp	s399
s354	pp	s437
s354	pp	s454
s431	pp	s434
s431	pp	s456
s431	pp	s459
s321	pp	s322
s357	pp	s399
s357	pp	s427
s357	pp	s454
s357	pp	s507
s351	pp	s352
s322	pp	s353
s322	pp	s356
s322	pp	s367
s322	pp	s374
s322	pp	s400
s356	pp	s487
s374	pp	s400
s400	pp	s402
s400	pp	s407
s332	pp	s374
s395	pp	s399
s340	pp	s504
s454	pp	s507
s487	pp	s488
s427	pp	s450
s427	pp	s454
s361	pp	s395
s450	pp	s454
s482	pp	s484
s484	pp	s485
s492	pp	s566
s566	pp	s600
s528	pp	s566
s528	pp	s600
s563	pp	s607
s586	pp	s587
s605	pp	s606
