# Supplementary material for: 3DScapeCS: application of three dimensional, parallel, dynamic network visualization in Cytoscape
Source: BMC Bioinformatics. 2013 Nov 14;14:322. doi: 10.1186/1471-2105-14-322 (PMC3835703; doi:10.1186/1471-2105-14-322)
Supplement: Additional file 3 — The 3DscapeCS Case Study Data Unpack the zip package using WinZip, WinRAR, 7-zip or unzip command. See REAME.txt inside the package on how to use the test data. [file 1471-2105-14-322-S3.zip › MS/C.sif]

s62	pp	s71
s62	pp	s76
s62	pp	s84
s62	pp	s88
s71	pp	s76
s71	pp	s88
s76	pp	s88
s88	pp	s89
s75	pp	s92
s78	pp	s90
s97	pp	s110
s97	pp	s206
s110	pp	s137
s110	pp	s287
s206	pp	s287
s107	pp	s118
s107	pp	s145
s107	pp	s153
s118	pp	s153
s118	pp	s206
s118	pp	s237
s118	pp	s287
s145	pp	s154
s153	pp	s154
s130	pp	s145
s130	pp	s153
s130	pp	s154
s237	pp	s287
s149	pp	s180
s149	pp	s192
s125	pp	s133
s154	pp	s173
s199	pp	s204
s204	pp	s255
s180	pp	s192
s192	pp	s287
s179	pp	s180
s255	pp	s431
s255	pp	s456
s334	pp	s395
s334	pp	s431
s334	pp	s437
s456	pp	s513
s431	pp	s456
s310	pp	s346
s322	pp	s400
s454	pp	s507
s361	pp	s395
s450	pp	s454
s492	pp	s566
s566	pp	s600
s528	pp	s566
s528	pp	s600
s583	pp	s584
s583	pp	s586
s584	pp	s589
s586	pp	s588
s585	pp	s586
s588	pp	s589
s605	pp	s606
