# Supplementary material for: 3DScapeCS: application of three dimensional, parallel, dynamic network visualization in Cytoscape
Source: BMC Bioinformatics. 2013 Nov 14;14:322. doi: 10.1186/1471-2105-14-322 (PMC3835703; doi:10.1186/1471-2105-14-322)
Supplement: Additional file 3 — The 3DscapeCS Case Study Data Unpack the zip package using WinZip, WinRAR, 7-zip or unzip command. See REAME.txt inside the package on how to use the test data. [file 1471-2105-14-322-S3.zip › MS/D.sif]

s62	pp	s66
s62	pp	s71
s62	pp	s76
s62	pp	s84
s71	pp	s76
s71	pp	s171
s76	pp	s171
s110	pp	s137
s110	pp	s287
s206	pp	s287
s107	pp	s118
s107	pp	s144
s107	pp	s145
s107	pp	s153
s107	pp	s171
s107	pp	s195
s118	pp	s144
s118	pp	s153
s118	pp	s195
s118	pp	s206
s118	pp	s237
s118	pp	s287
s144	pp	s145
s144	pp	s153
s144	pp	s171
s145	pp	s154
s145	pp	s195
s153	pp	s154
s153	pp	s171
s153	pp	s195
s130	pp	s145
s130	pp	s153
s130	pp	s154
s130	pp	s195
s237	pp	s287
s149	pp	s192
s154	pp	s173
s154	pp	s195
s192	pp	s287
s218	pp	s334
s334	pp	s395
s334	pp	s437
s420	pp	s535
s420	pp	s577
s420	pp	s604
s361	pp	s395
s535	pp	s577
s535	pp	s604
s577	pp	s604
s450	pp	s454
s482	pp	s483
s527	pp	s528
s527	pp	s566
s566	pp	s600
s528	pp	s566
s528	pp	s600
s583	pp	s586
s595	pp	s596
s595	pp	s606
s585	pp	s586
s591	pp	s594
s596	pp	s599
s605	pp	s606
s656	pp	s670
s691	pp	s696
