# Supplementary material for: 3DScapeCS: application of three dimensional, parallel, dynamic network visualization in Cytoscape
Source: BMC Bioinformatics. 2013 Nov 14;14:322. doi: 10.1186/1471-2105-14-322 (PMC3835703; doi:10.1186/1471-2105-14-322)
Supplement: Additional file 3 — The 3DscapeCS Case Study Data Unpack the zip package using WinZip, WinRAR, 7-zip or unzip command. See REAME.txt inside the package on how to use the test data. [file 1471-2105-14-322-S3.zip › MS/E.sif]

s110	pp	s287
s118	pp	s153
s118	pp	s287
s153	pp	s154
s149	pp	s192
s154	pp	s155
s154	pp	s170
s192	pp	s287
s155	pp	s170
s482	pp	s484
s492	pp	s527
s492	pp	s566
s527	pp	s528
s527	pp	s566
s528	pp	s566
s670	pp	s671
