# Supplementary material for: 3DScapeCS: application of three dimensional, parallel, dynamic network visualization in Cytoscape
Source: BMC Bioinformatics. 2013 Nov 14;14:322. doi: 10.1186/1471-2105-14-322 (PMC3835703; doi:10.1186/1471-2105-14-322)
Supplement: Additional file 3 — The 3DscapeCS Case Study Data Unpack the zip package using WinZip, WinRAR, 7-zip or unzip command. See REAME.txt inside the package on how to use the test data. [file 1471-2105-14-322-S3.zip › MS/G.sif]

s3	pp	s22
s4	pp	s5
s8	pp	s10
s8	pp	s11
s8	pp	s24
s8	pp	s27
s10	pp	s17
s10	pp	s27
s24	pp	s26
s300	pp	s301
s300	pp	s302
s301	pp	s302
s301	pp	s514
s283	pp	s319
s304	pp	s319
s307	pp	s308
s308	pp	s309
s558	pp	s573
s558	pp	s581
s579	pp	s580
s579	pp	s581
s560	pp	s561
s560	pp	s562
s560	pp	s573
s561	pp	s562
s561	pp	s573
s557	pp	s558
s557	pp	s571
s571	pp	s573
s573	pp	s581
s580	pp	s581
