# Supplementary material for: 3DScapeCS: application of three dimensional, parallel, dynamic network visualization in Cytoscape
Source: BMC Bioinformatics. 2013 Nov 14;14:322. doi: 10.1186/1471-2105-14-322 (PMC3835703; doi:10.1186/1471-2105-14-322)
Supplement: Additional file 3 — The 3DscapeCS Case Study Data Unpack the zip package using WinZip, WinRAR, 7-zip or unzip command. See REAME.txt inside the package on how to use the test data. [file 1471-2105-14-322-S3.zip › MS/MS.sif]

s2	pp	s6
s3	pp	s22
s4	pp	s5
s8	pp	s10
s8	pp	s11
s8	pp	s24
s8	pp	s27
s10	pp	s17
s10	pp	s27
s24	pp	s26
s24	pp	s52
s26	pp	s52
s52	pp	s300
s28	pp	s39
s35	pp	s36
s43	pp	s46
s300	pp	s301
s300	pp	s302
s62	pp	s66
s62	pp	s71
s62	pp	s76
s62	pp	s84
s62	pp	s87
s62	pp	s88
s62	pp	s182
s71	pp	s72
s71	pp	s76
s71	pp	s87
s71	pp	s88
s71	pp	s171
s71	pp	s182
s76	pp	s87
s76	pp	s88
s76	pp	s101
s76	pp	s171
s76	pp	s182
s84	pp	s91
s87	pp	s88
s87	pp	s96
s87	pp	s171
s87	pp	s182
s88	pp	s89
s88	pp	s171
s88	pp	s182
s72	pp	s76
s72	pp	s77
s72	pp	s88
s72	pp	s171
s171	pp	s182
s77	pp	s78
s77	pp	s79
s75	pp	s92
s75	pp	s93
s92	pp	s93
s101	pp	s103
s101	pp	s107
s101	pp	s118
s101	pp	s144
s101	pp	s171
s101	pp	s182
s101	pp	s183
s101	pp	s195
s78	pp	s90
s78	pp	s96
s78	pp	s183
s79	pp	s90
s90	pp	s95
s90	pp	s96
s90	pp	s183
s96	pp	s101
s96	pp	s103
s96	pp	s183
s96	pp	s185
s183	pp	s185
s82	pp	s83
s95	pp	s97
s97	pp	s103
s97	pp	s110
s97	pp	s206
s103	pp	s108
s103	pp	s112
s103	pp	s183
s103	pp	s185
s185	pp	s186
s185	pp	s195
s185	pp	s200
s185	pp	s206
s110	pp	s137
s110	pp	s287
s206	pp	s287
s107	pp	s108
s107	pp	s118
s107	pp	s129
s107	pp	s144
s107	pp	s145
s107	pp	s153
s107	pp	s171
s107	pp	s182
s107	pp	s195
s118	pp	s129
s118	pp	s144
s118	pp	s153
s118	pp	s195
s118	pp	s206
s118	pp	s237
s118	pp	s287
s144	pp	s145
s144	pp	s153
s144	pp	s171
s144	pp	s182
s195	pp	s196
s108	pp	s112
s108	pp	s129
s108	pp	s130
s108	pp	s153
s108	pp	s193
s108	pp	s196
s112	pp	s121
s112	pp	s146
s112	pp	s186
s112	pp	s197
s129	pp	s130
s129	pp	s144
s129	pp	s145
s129	pp	s153
s129	pp	s154
s129	pp	s195
s129	pp	s206
s145	pp	s146
s145	pp	s154
s145	pp	s185
s145	pp	s195
s153	pp	s154
s153	pp	s171
s153	pp	s182
s153	pp	s195
s130	pp	s131
s130	pp	s145
s130	pp	s146
s130	pp	s153
s130	pp	s154
s130	pp	s195
s130	pp	s196
s193	pp	s196
s193	pp	s199
s193	pp	s209
s196	pp	s199
s196	pp	s203
s196	pp	s206
s196	pp	s209
s287	pp	s290
s287	pp	s321
s287	pp	s328
s121	pp	s130
s121	pp	s145
s121	pp	s146
s121	pp	s173
s121	pp	s186
s121	pp	s197
s146	pp	s173
s146	pp	s186
s146	pp	s197
s146	pp	s200
s186	pp	s197
s186	pp	s200
s197	pp	s200
s197	pp	s203
s237	pp	s246
s237	pp	s287
s237	pp	s290
s173	pp	s186
s173	pp	s197
s122	pp	s131
s122	pp	s149
s131	pp	s146
s131	pp	s203
s131	pp	s228
s131	pp	s246
s131	pp	s344
s149	pp	s180
s149	pp	s192
s125	pp	s133
s154	pp	s155
s154	pp	s170
s154	pp	s173
s154	pp	s185
s154	pp	s195
s203	pp	s206
s203	pp	s208
s203	pp	s228
s203	pp	s331
s228	pp	s246
s228	pp	s290
s228	pp	s344
s228	pp	s399
s246	pp	s290
s246	pp	s328
s246	pp	s354
s344	pp	s354
s344	pp	s357
s344	pp	s365
s344	pp	s399
s344	pp	s437
s134	pp	s199
s134	pp	s204
s199	pp	s204
s199	pp	s209
s199	pp	s230
s199	pp	s242
s199	pp	s353
s199	pp	s358
s199	pp	s367
s204	pp	s255
s200	pp	s203
s200	pp	s331
s180	pp	s192
s192	pp	s193
s192	pp	s287
s155	pp	s170
s163	pp	s166
s179	pp	s180
s209	pp	s353
s209	pp	s358
s230	pp	s255
s230	pp	s298
s230	pp	s353
s230	pp	s367
s230	pp	s402
s230	pp	s434
s230	pp	s456
s353	pp	s358
s353	pp	s367
s353	pp	s374
s353	pp	s400
s353	pp	s407
s358	pp	s400
s367	pp	s400
s367	pp	s402
s367	pp	s407
s367	pp	s434
s367	pp	s456
s331	pp	s344
s331	pp	s347
s331	pp	s354
s331	pp	s357
s331	pp	s365
s208	pp	s317
s255	pp	s431
s255	pp	s456
s317	pp	s334
s317	pp	s351
s317	pp	s352
s216	pp	s218
s218	pp	s255
s218	pp	s334
s334	pp	s395
s334	pp	s431
s334	pp	s437
s334	pp	s481
s290	pp	s328
s290	pp	s344
s290	pp	s354
s290	pp	s357
s290	pp	s399
s290	pp	s437
s399	pp	s437
s399	pp	s459
s298	pp	s358
s298	pp	s367
s298	pp	s402
s298	pp	s456
s402	pp	s431
s402	pp	s434
s402	pp	s456
s434	pp	s456
s456	pp	s513
s328	pp	s344
s328	pp	s347
s328	pp	s354
s328	pp	s357
s328	pp	s365
s328	pp	s368
s328	pp	s399
s354	pp	s357
s354	pp	s365
s354	pp	s399
s354	pp	s437
s354	pp	s454
s431	pp	s434
s431	pp	s456
s431	pp	s459
s267	pp	s269
s278	pp	s300
s278	pp	s301
s278	pp	s302
s301	pp	s302
s301	pp	s514
s283	pp	s319
s321	pp	s322
s357	pp	s399
s357	pp	s427
s357	pp	s454
s357	pp	s507
s437	pp	s481
s293	pp	s300
s304	pp	s319
s307	pp	s308
s308	pp	s309
s310	pp	s346
s351	pp	s352
s322	pp	s353
s322	pp	s356
s322	pp	s367
s322	pp	s374
s322	pp	s400
s356	pp	s487
s374	pp	s400
s400	pp	s402
s400	pp	s407
s347	pp	s357
s365	pp	s395
s365	pp	s399
s365	pp	s437
s365	pp	s459
s365	pp	s481
s332	pp	s374
s395	pp	s399
s395	pp	s481
s340	pp	s420
s340	pp	s503
s340	pp	s504
s340	pp	s576
s340	pp	s604
s420	pp	s503
s420	pp	s504
s420	pp	s535
s420	pp	s576
s420	pp	s577
s420	pp	s604
s503	pp	s504
s503	pp	s535
s503	pp	s576
s503	pp	s577
s503	pp	s604
s504	pp	s535
s504	pp	s576
s504	pp	s577
s504	pp	s604
s504	pp	s671
s576	pp	s577
s576	pp	s604
s604	pp	s671
s341	pp	s437
s341	pp	s459
s341	pp	s505
s454	pp	s507
s487	pp	s488
s427	pp	s450
s427	pp	s454
s361	pp	s395
s535	pp	s576
s535	pp	s577
s535	pp	s604
s535	pp	s671
s577	pp	s604
s577	pp	s671
s450	pp	s454
s482	pp	s483
s482	pp	s484
s483	pp	s484
s484	pp	s485
s492	pp	s527
s492	pp	s566
s527	pp	s528
s527	pp	s566
s566	pp	s600
s508	pp	s509
s519	pp	s520
s528	pp	s566
s528	pp	s600
s536	pp	s537
s537	pp	s538
s538	pp	s548
s538	pp	s558
s548	pp	s579
s558	pp	s573
s558	pp	s581
s579	pp	s580
s579	pp	s581
s549	pp	s550
s549	pp	s560
s549	pp	s561
s549	pp	s562
s550	pp	s560
s560	pp	s561
s560	pp	s562
s560	pp	s573
s561	pp	s562
s561	pp	s573
s557	pp	s558
s557	pp	s571
s571	pp	s573
s573	pp	s581
s559	pp	s562
s563	pp	s607
s580	pp	s581
s583	pp	s584
s583	pp	s586
s584	pp	s587
s584	pp	s589
s584	pp	s595
s584	pp	s599
s586	pp	s587
s586	pp	s588
s587	pp	s588
s587	pp	s589
s587	pp	s595
s595	pp	s596
s595	pp	s606
s585	pp	s586
s588	pp	s589
s591	pp	s594
s596	pp	s599
s605	pp	s606
s656	pp	s670
s670	pp	s671
s674	pp	s675
s691	pp	s696
