# Supplementary material for: 3DScapeCS: application of three dimensional, parallel, dynamic network visualization in Cytoscape
Source: BMC Bioinformatics. 2013 Nov 14;14:322. doi: 10.1186/1471-2105-14-322 (PMC3835703; doi:10.1186/1471-2105-14-322)
Supplement: Additional file 3 — The 3DscapeCS Case Study Data Unpack the zip package using WinZip, WinRAR, 7-zip or unzip command. See REAME.txt inside the package on how to use the test data. [file 1471-2105-14-322-S3.zip › MS/filename.NA]

filename (class=java.lang.String)
s437 = ABCD
s36 = E
s35 = ABCD
s154 = ABCDE
s153 = ABCDE
s434 = AB
s155 = E
s536 = F
s535 = D
s39 = A
s538 = F
s537 = AFG
s146 = AB
s149 = ABCDE
s46 = E
s145 = ABCD
s144 = AD
s43 = D
s549 = F
s548 = F
s550 = F
s137 = BCD
s450 = ABCD
s52 = ABCD
s171 = ABD
s173 = ABCD
s558 = G
s557 = DG
s170 = E
s559 = F
s560 = FG
s561 = G
s562 = G
s563 = ABCD
s696 = D
s420 = ADE
s400 = ABC
s166 = A
s66 = BD
s402 = AB
s163 = BCD
s427 = AB
s407 = AB
s566 = ABCDE
s573 = G
s571 = FG
s431 = ABC
s62 = ABCD
s576 = A
s577 = D
s579 = G
s192 = ABCDE
s193 = AB
s195 = ABD
s78 = BC
s196 = AB
s79 = B
s197 = B
s76 = ABCD
s77 = AD
s199 = ABC
s75 = ABC
s484 = ABE
s483 = D
s72 = A
s71 = ABCD
s485 = B
s290 = B
s675 = B
s395 = ABCD
s674 = AD
s482 = ABCDE
s481 = A
s581 = G
s580 = G
s298 = A
s293 = F
s583 = CD
s585 = CD
s584 = C
s588 = C
s589 = CD
s586 = ABCDE
s587 = B
s180 = AC
s278 = F
s89 = ABCD
s185 = A
s182 = A
s183 = AB
s691 = D
s487 = AB
s186 = AB
s87 = B
s488 = B
s88 = C
s82 = AB
s84 = ABCD
s179 = C
s83 = B
s492 = BCE
s591 = CD
s287 = ABCDE
s596 = ABCD
s595 = D
s283 = FG
s594 = D
s267 = G
s269 = F
s599 = D
s454 = ABCD
s456 = ABC
s96 = AB
s97 = ABC
s459 = AB
s91 = B
s90 = ABCDE
s95 = B
s656 = D
s93 = A
s92 = ABCD
s8 = G
s5 = G
s6 = AB
s3 = G
s4 = G
s2 = G
s670 = DE
s399 = AB
s671 = E
s255 = ABC
s353 = AB
s354 = AB
s351 = ABC
s352 = AB
s347 = A
s346 = AC
s344 = AB
s246 = A
s242 = DE
s340 = ABC
s341 = A
s334 = BCDE
s237 = BCD
s230 = AB
s374 = AB
s606 = BCD
s605 = BCD
s607 = B
s368 = A
s367 = AB
s600 = ABCD
s604 = D
s228 = B
s365 = A
s361 = ABCDE
s356 = AB
s358 = AB
s357 = AB
s216 = A
s218 = ABD
s103 = AB
s310 = AC
s108 = B
s107 = ABCD
s528 = ABCDE
s208 = B
s308 = G
s309 = G
s206 = ABCD
s203 = B
s204 = ABC
s520 = E
s302 = G
s300 = G
s301 = G
s307 = G
s112 = ABD
s304 = G
s209 = A
s527 = ADE
s110 = ABCDE
s200 = A
s519 = ABC
s513 = ABCD
s514 = FG
s101 = AB
s332 = ABC
s331 = A
s129 = AB
s125 = C
s507 = ABC
s27 = G
s508 = AB
s28 = CDE
s509 = ACD
s328 = A
s133 = CD
s26 = G
s503 = A
s134 = AB
s504 = AB
s131 = B
s24 = G
s505 = AB
s22 = G
s130 = ABCD
s322 = ABC
s118 = BCDE
s321 = B
s319 = G
s17 = G
s121 = A
s317 = ABG
s122 = A
s10 = G
s11 = G
