# Supplementary material for: 3DScapeCS: application of three dimensional, parallel, dynamic network visualization in Cytoscape
Source: BMC Bioinformatics. 2013 Nov 14;14:322. doi: 10.1186/1471-2105-14-322 (PMC3835703; doi:10.1186/1471-2105-14-322)
Supplement: Additional file 3 — The 3DscapeCS Case Study Data Unpack the zip package using WinZip, WinRAR, 7-zip or unzip command. See REAME.txt inside the package on how to use the test data. [file 1471-2105-14-322-S3.zip › MS/separate.pl]

die "perl $0 network.NA network.sif\n" if ($#ARGV!=1);
#node attribute file
open(F,"<$ARGV[0]");
while(<F>){chomp;
if (/(\S+) = (\S+)/){
($k,$v)=($1,$2);
@t=split(//,$v);
foreach(@t){$h{$_}->{$k}=1}
}
}
close F;
#sif format network file
open(F,"<$ARGV[1]");
while(<F>){
@t=split(/\t|\s/);
chomp $t[$#t];
push @c, [$t[0],$t[1],$t[2],$_];
}
close F;
foreach $f(sort keys %h){
open(O,">$f.sif");
foreach (@c){
@l=@{$_};
$x=defined $h{$f}->{$l[0]};
$y=defined $h{$f}->{$l[2]};
if ($x&&$y){
print O $l[3]
}elsif($x){
#print O $l[0],"\n"
}elsif($y){
#print O $l[2],"\n"
}
}
close O;
}
