# Supplementary material for: 3DScapeCS: application of three dimensional, parallel, dynamic network visualization in Cytoscape
Source: BMC Bioinformatics. 2013 Nov 14;14:322. doi: 10.1186/1471-2105-14-322 (PMC3835703; doi:10.1186/1471-2105-14-322)
Supplement: Additional file 3 — The 3DscapeCS Case Study Data Unpack the zip package using WinZip, WinRAR, 7-zip or unzip command. See REAME.txt inside the package on how to use the test data. [file 1471-2105-14-322-S3.zip › README.txt]

The following files are contained in the package:

Contigs:
  Ralstonia sp.cys: Saved Cytoscape session containing contig relationship network of Ralstonia sp. 

deBruijn:
  debruijn.pl: Used to extract connections between nodes from LastGraph generated using Velvet. 
  LastGraph.sif: SIF-format network containing extracted connections from LastGraph.

Ecoli:
  Ec_iAF1260_flux1.pvals: Two conditions (intial state and simulated state) of reaction network, import from "Node Animation Options" in 3DScapeCS. 
  Ec_iAF1260_flux1.sif: SIF-format reaction network containing non-zero rate reactions of simulated E.coli metabolic network.

Flux:
  example.zip: FluxMap example package.
  flux.pl: Used to extract conditions from FluxMap example. 
  flux.pvals: Conditions in FluxMap example, import from "Edge Animation Options" in 3DScapeCS. 
  flux.sif: SIF-format substrate-product network extracted from FluxMap example. 

MS:
  A to G.sif: MS network from individual dose treatment. G is from another specie which is not used.
  filename.NA: Node attributes containing filename generated from different MS data. 
  MS.cys: Saved Cytoscape session containing Mass Spectrometry of C. albicans after the treatments using different doses of avermetin. 
  MS.sif: SIF-format MS network containing only the relationships between molecules. 
  separate.pl: Used to extract sub-networks from MS.sif and filename.NA, seven sub-networks are generated under current directory.
