# Supplementary material for: 3DScapeCS: application of three dimensional, parallel, dynamic network visualization in Cytoscape
Source: BMC Bioinformatics. 2013 Nov 14;14:322. doi: 10.1186/1471-2105-14-322 (PMC3835703; doi:10.1186/1471-2105-14-322)
Supplement: Additional file 3 — The 3DscapeCS Case Study Data Unpack the zip package using WinZip, WinRAR, 7-zip or unzip command. See REAME.txt inside the package on how to use the test data. [file 1471-2105-14-322-S3.zip › deBruijn/LastGraph.sif]

10020 pp 22355
10020 pp 31512
10021 pp 22615
10021 pp 24940
10021 pp 25926
1007 pp 24208
1007 pp 6881
10094 pp 25259
10154 pp 12779
10172 pp 32217
10192 pp 10192
10211 pp 32452
10218 pp 21892
10232 pp 21892
10232 pp 31556
10275 pp 15156
10275 pp 17948
1028 pp 27671
1028 pp 31387
10284 pp 24903
10295 pp 32159
10304 pp 20181
10304 pp 32041
10308 pp 25945
10321 pp 30026
10330 pp 16948
10330 pp 19221
10330 pp 21878
10376 pp 14807
10376 pp 24172
10376 pp 29694
10376 pp 30633
10408 pp 31723
1044 pp 24001
1045 pp 11975
1045 pp 31507
10466 pp 20468
10466 pp 28698
10474 pp 20989
10474 pp 26965
1049 pp 17961
10543 pp 21946
10543 pp 26229
10580 pp 14002
10596 pp 13221
10658 pp 32390
10667 pp 31885
10696 pp 19897
10696 pp 23430
10698 pp 25141
10704 pp 10704
10704 pp 13822
10748 pp 31219
1077 pp 3094
10773 pp 19592
10773 pp 28764
10774 pp 29216
10790 pp 32130
10790 pp 32433
108 pp 29673
10831 pp 29508
10852 pp 20191
10888 pp 27876
10898 pp 10898
1091 pp 11243
10965 pp 26825
11010 pp 14545
11010 pp 31929
11014 pp 20468
11014 pp 28444
11034 pp 18992
11034 pp 23232
11034 pp 32159
11045 pp 14076
11045 pp 31040
11045 pp 31501
11059 pp 32458
11069 pp 31925
11084 pp 16800
11104 pp 17805
11104 pp 24465
11123 pp 16216
11139 pp 27623
11172 pp 31498
11172 pp 32458
11199 pp 20072
11205 pp 21801
11205 pp 32439
11243 pp 15884
11256 pp 27547
11256 pp 28033
11296 pp 26378
11323 pp 17200
11327 pp 11328
11328 pp 13985
11331 pp 32218
11340 pp 32373
11348 pp 13704
11372 pp 27900
11388 pp 26784
1142 pp 15170
1142 pp 22744
11456 pp 19777
1149 pp 31617
1150 pp 23579
11506 pp 11507
11506 pp 32423
11507 pp 31956
11508 pp 16216
11533 pp 16169
11533 pp 16933
11533 pp 32457
11536 pp 25695
11544 pp 15985
1155 pp 31512
11570 pp 27900
11592 pp 25342
11592 pp 25770
116 pp 19704
11602 pp 11603
11616 pp 12050
11616 pp 25601
11616 pp 28931
11616 pp 32091
11622 pp 15149
11625 pp 32373
11630 pp 31617
1164 pp 15976
1164 pp 32172
11664 pp 25695
11664 pp 31688
11671 pp 21491
11671 pp 26705
11683 pp 20553
11688 pp 22292
11689 pp 14318
11689 pp 25138
11692 pp 32407
1171 pp 7626
11741 pp 28138
11782 pp 32378
11817 pp 12380
11823 pp 25945
11823 pp 32391
11874 pp 32400
11888 pp 14832
11888 pp 32329
11928 pp 27464
11936 pp 18350
11999 pp 14086
11999 pp 16258
11999 pp 29268
12046 pp 15543
12050 pp 20156
12058 pp 23301
12058 pp 29272
12120 pp 26705
12126 pp 12127
12127 pp 21731
12132 pp 16547
12212 pp 18641
12276 pp 17650
12276 pp 21877
12278 pp 18388
12278 pp 26734
12293 pp 18758
1231 pp 2572
12342 pp 17208
12342 pp 21288
12352 pp 24960
12353 pp 25926
12380 pp 19000
1239 pp 27579
1245 pp 30322
1245 pp 9032
12477 pp 24903
12485 pp 26581
12485 pp 31226
12485 pp 31963
12488 pp 25945
12491 pp 29343
1250 pp 9621
12515 pp 32218
12549 pp 20088
12653 pp 15099
12653 pp 32470
12656 pp 14807
12656 pp 15926
12656 pp 26120
12662 pp 19250
12662 pp 32202
12676 pp 30184
12687 pp 28476
12687 pp 30677
1270 pp 25066
1270 pp 5403
12723 pp 29937
12763 pp 26557
12768 pp 30733
12786 pp 29198
12869 pp 27296
12869 pp 28627
1287 pp 4155
1287 pp 6324
1288 pp 14877
12914 pp 27876
12918 pp 14335
12918 pp 26378
12918 pp 29451
12932 pp 17327
12981 pp 32187
13006 pp 20215
13008 pp 13009
13008 pp 32389
13009 pp 13010
13009 pp 32067
13010 pp 27723
13010 pp 30326
13013 pp 18388
13033 pp 14136
13074 pp 31797
13086 pp 20562
13086 pp 23301
131 pp 1361
131 pp 32218
13108 pp 16463
13108 pp 28374
13108 pp 32467
13113 pp 19888
13113 pp 32408
13117 pp 21356
13134 pp 30687
13145 pp 31556
13166 pp 13166
13217 pp 28750
1322 pp 6457
13221 pp 25695
13221 pp 32467
13251 pp 32191
1328 pp 18382
13287 pp 23835
13298 pp 19810
1331 pp 19181
13312 pp 16272
13312 pp 18465
13333 pp 23224
13360 pp 18811
13360 pp 29057
13363 pp 32314
13375 pp 22332
13377 pp 27906
13377 pp 30587
13419 pp 26005
13490 pp 19458
13490 pp 28235
135 pp 136
13507 pp 32045
1355 pp 24001
1355 pp 29154
13552 pp 20989
13552 pp 23309
13557 pp 16293
13557 pp 30469
13566 pp 14359
13566 pp 17948
13566 pp 22615
13566 pp 24940
136 pp 1057
136 pp 990
1361 pp 12932
1361 pp 18199
1361 pp 5278
1365 pp 32385
13676 pp 13676
13676 pp 30251
13678 pp 32452
1368 pp 25342
1374 pp 32359
13742 pp 15436
13742 pp 19481
13742 pp 31844
13746 pp 32438
13820 pp 20562
13820 pp 25443
13885 pp 30733
13886 pp 31769
13895 pp 22990
13895 pp 28847
13895 pp 30155
13895 pp 30491
1390 pp 15076
13935 pp 32358
14002 pp 14497
14002 pp 17327
14025 pp 31627
14069 pp 32388
14086 pp 32376
14129 pp 23997
14129 pp 32465
14136 pp 17360
14172 pp 19704
14188 pp 29956
14281 pp 26013
14281 pp 27615
14318 pp 16327
14318 pp 20179
14318 pp 23443
14335 pp 20182
14339 pp 15824
14347 pp 14348
14347 pp 17199
14347 pp 21907
14347 pp 22312
14348 pp 22394
14348 pp 27443
14359 pp 15156
14383 pp 20127
14389 pp 15554
14390 pp 31547
14390 pp 32206
14447 pp 32402
14457 pp 18308
14457 pp 18557
14485 pp 16793
14497 pp 23362
14504 pp 17933
14504 pp 26410
14504 pp 30802
14513 pp 23224
1452 pp 21357
14523 pp 21357
14538 pp 27743
14538 pp 32068
14545 pp 18266
14545 pp 29845
14609 pp 31390
14623 pp 31498
14628 pp 31477
147 pp 31925
147 pp 32461
147 pp 4735
14725 pp 21400
14736 pp 23493
1474 pp 26303
14771 pp 27620
14801 pp 21769
14824 pp 15484
14858 pp 32239
14858 pp 32385
14865 pp 20960
14911 pp 29234
14913 pp 29978
14913 pp 31649
14929 pp 18758
14944 pp 30882
14946 pp 32268
15006 pp 31880
15008 pp 19936
15012 pp 15012
15074 pp 19902
15076 pp 26944
15103 pp 28676
15109 pp 20181
15131 pp 15218
15138 pp 27464
15156 pp 29198
15167 pp 17809
15218 pp 29022
15243 pp 31315
15277 pp 20179
15277 pp 29956
15320 pp 32372
15357 pp 15357
15357 pp 32462
15416 pp 19721
15436 pp 21892
15469 pp 30672
15477 pp 28349
15477 pp 32359
15484 pp 15484
15506 pp 32306
15525 pp 23034
15525 pp 25296
15525 pp 31960
15543 pp 19716
15543 pp 30733
15545 pp 23441
15547 pp 25219
15547 pp 31593
15547 pp 31626
15547 pp 32107
15549 pp 23075
15549 pp 23767
15549 pp 26077
15549 pp 31111
15570 pp 20564
1559 pp 25180
15622 pp 32388
15648 pp 32314
15699 pp 23092
157 pp 14086
157 pp 29343
15702 pp 18554
15702 pp 23694
15722 pp 29139
15722 pp 32189
15724 pp 29793
15742 pp 25200
1576 pp 32239
1577 pp 2479
15821 pp 28304
15827 pp 21246
1584 pp 4983
15880 pp 18845
15880 pp 31546
15926 pp 23812
15926 pp 27737
15931 pp 19902
15976 pp 31436
15985 pp 19703
15988 pp 24172
15988 pp 28446
160 pp 18368
160 pp 284
16027 pp 25066
16027 pp 29701
16036 pp 19700
16054 pp 19072
16069 pp 16070
1607 pp 7224
16070 pp 23202
16070 pp 26841
16169 pp 26410
16185 pp 16185
16221 pp 16464
16221 pp 22586
16232 pp 18559
16237 pp 32385
16243 pp 32268
16246 pp 21357
16258 pp 26956
1627 pp 11975
16272 pp 30802
16272 pp 31197
16293 pp 16547
16294 pp 30184
16301 pp 28788
16301 pp 31929
16303 pp 23694
16315 pp 16315
16327 pp 32225
16333 pp 16333
16333 pp 26392
16380 pp 29272
16436 pp 22355
16463 pp 16464
16463 pp 31253
16464 pp 31887
16502 pp 29350
16547 pp 20145
16547 pp 30469
16595 pp 18764
16595 pp 28535
16595 pp 30430
16595 pp 32189
16603 pp 31597
16611 pp 19045
16611 pp 19704
16644 pp 32419
16674 pp 29407
16676 pp 16676
1669 pp 30776
1674 pp 27625
1674 pp 30183
1677 pp 20468
1677 pp 28444
16793 pp 19624
16793 pp 30885
16853 pp 17571
16853 pp 20693
16892 pp 31688
16923 pp 19036
16933 pp 31834
1695 pp 15149
1698 pp 20564
1698 pp 32198
16997 pp 20314
16997 pp 23421
16997 pp 24512
17000 pp 20985
1702 pp 19567
17025 pp 22011
17025 pp 30077
17042 pp 23656
17042 pp 32011
17042 pp 32168
17059 pp 17059
17059 pp 17331
17113 pp 31964
17141 pp 21747
17141 pp 31310
17193 pp 28764
17199 pp 32041
1720 pp 28385
17200 pp 18668
17200 pp 32405
17208 pp 25050
17208 pp 31363
17217 pp 31894
17248 pp 26965
17327 pp 18199
17334 pp 31723
17351 pp 24148
17360 pp 23232
17360 pp 28524
1739 pp 15976
17417 pp 32272
17455 pp 30802
17455 pp 31545
17526 pp 18541
17526 pp 32404
17526 pp 32441
17526 pp 32466
17571 pp 24707
17571 pp 29768
17650 pp 20200
17650 pp 20694
17650 pp 25012
17671 pp 17671
17671 pp 21464
17809 pp 29446
17812 pp 26676
17837 pp 20764
17837 pp 29154
17850 pp 20468
17850 pp 28698
1787 pp 4995
17921 pp 24098
17933 pp 32168
17948 pp 24549
1796 pp 14025
1796 pp 15947
1796 pp 23148
1796 pp 3606
17961 pp 32332
18018 pp 29174
18018 pp 32398
1805 pp 23579
18150 pp 31894
18242 pp 23706
18266 pp 24059
183 pp 11712
183 pp 5630
18368 pp 32469
18382 pp 28887
18388 pp 30233
18388 pp 32427
18446 pp 26557
18465 pp 18665
1849 pp 9129
18499 pp 31885
18508 pp 30550
18516 pp 21659
18516 pp 23448
18541 pp 32389
18554 pp 18811
18554 pp 31113
18559 pp 18559
18608 pp 25174
18608 pp 31593
18608 pp 32147
18609 pp 19472
18609 pp 32107
18609 pp 32146
1864 pp 5502
18641 pp 31243
18665 pp 18666
18666 pp 18667
18666 pp 31546
18666 pp 31547
18666 pp 32227
18668 pp 24805
18698 pp 22906
18698 pp 31688
18728 pp 21769
18733 pp 32187
18758 pp 26198
1878 pp 18350
18811 pp 18812
18845 pp 18872
18845 pp 32206
18872 pp 32393
1888 pp 29673
18909 pp 18918
18918 pp 18919
18945 pp 20456
18945 pp 31669
18952 pp 32268
190 pp 20967
190 pp 22923
19036 pp 30401
19067 pp 31357
191 pp 18909
191 pp 18919
19116 pp 19199
19122 pp 25595
19135 pp 32086
19135 pp 32459
19171 pp 32127
19172 pp 27615
1919 pp 11328
19216 pp 31658
19221 pp 19536
19230 pp 19458
19230 pp 28235
19254 pp 23591
19254 pp 25827
19292 pp 30080
19324 pp 28304
19356 pp 32306
19364 pp 27296
19366 pp 21246
1942 pp 31285
19449 pp 26735
19449 pp 32198
19458 pp 31929
1946 pp 23997
19468 pp 26581
1947 pp 30503
19481 pp 32468
19483 pp 30222
19510 pp 32168
19567 pp 26908
19567 pp 28766
19567 pp 31060
19592 pp 20314
19636 pp 31236
19636 pp 32225
19700 pp 20693
19700 pp 27741
19704 pp 19705
19706 pp 31477
19716 pp 31589
1972 pp 1972
19746 pp 23441
19746 pp 26220
19770 pp 19771
19770 pp 21907
19770 pp 22394
19771 pp 31960
19827 pp 31814
19837 pp 27686
19842 pp 26965
19856 pp 30108
19856 pp 30687
19866 pp 20903
19868 pp 25436
19901 pp 19902
19906 pp 28385
19968 pp 25141
19991 pp 30026
20072 pp 25585
20085 pp 32243
20086 pp 20087
20087 pp 21946
2013 pp 29057
2013 pp 7127
20156 pp 28276
20156 pp 32154
20179 pp 31833
20181 pp 20182
20182 pp 20583
20182 pp 29451
20189 pp 24960
20191 pp 28166
2020 pp 3606
20200 pp 22371
20270 pp 27686
20276 pp 31336
2032 pp 10314
2032 pp 19885
20337 pp 26734
20337 pp 32454
20346 pp 32222
20346 pp 32468
20438 pp 25499
20438 pp 26898
20456 pp 27776
20460 pp 20461
20460 pp 32350
20461 pp 30350
20464 pp 30383
20477 pp 32419
20532 pp 31222
20535 pp 21491
20535 pp 29400
20553 pp 20553
20645 pp 32086
20693 pp 24707
20764 pp 29694
20764 pp 30633
2087 pp 23245
2087 pp 23893
20870 pp 30550
20891 pp 22566
20891 pp 30395
209 pp 1059
209 pp 19369
2091 pp 28847
2091 pp 30491
2091 pp 4044
2091 pp 6987
2091 pp 9900
20932 pp 20932
20960 pp 24549
20960 pp 29198
20967 pp 31357
20967 pp 32246
20967 pp 32470
20989 pp 30106
20992 pp 32310
2101 pp 3774
2101 pp 8022
21093 pp 30503
211 pp 31920
21105 pp 21356
21140 pp 29350
21149 pp 30893
21149 pp 32447
21153 pp 31835
21153 pp 32406
21168 pp 27275
21188 pp 26451
21188 pp 28750
21188 pp 29284
2120 pp 21231
21207 pp 32387
21221 pp 32265
2123 pp 15416
2123 pp 9640
21231 pp 21232
21246 pp 22287
21256 pp 21257
21256 pp 32309
21257 pp 32227
21288 pp 31363
21288 pp 32435
21289 pp 21356
21289 pp 31911
21311 pp 21311
21400 pp 28851
21400 pp 31189
21400 pp 32284
21421 pp 31925
21466 pp 23312
21491 pp 30752
21498 pp 22923
21498 pp 31189
21529 pp 28536
21529 pp 32154
21557 pp 25050
2158 pp 18266
21581 pp 31721
21581 pp 32059
2169 pp 25436
21704 pp 30463
21747 pp 31769
21801 pp 28379
21801 pp 31880
21835 pp 28444
2184 pp 32390
21877 pp 21878
21877 pp 23931
21892 pp 22411
219 pp 11456
219 pp 19292
219 pp 19483
21966 pp 32217
21987 pp 32372
22003 pp 22003
22003 pp 22004
22011 pp 30383
22011 pp 31834
2203 pp 15469
22097 pp 25534
222 pp 30222
22218 pp 29502
22218 pp 29938
2224 pp 7224
2229 pp 15525
2229 pp 19770
22292 pp 22292
22310 pp 29956
22312 pp 32041
22328 pp 22328
22332 pp 23590
22332 pp 32443
22337 pp 25348
22342 pp 26372
22342 pp 30478
2235 pp 31814
22408 pp 26449
22411 pp 32272
22566 pp 25186
22574 pp 26012
2266 pp 18872
2266 pp 20891
22698 pp 30733
22698 pp 32407
227 pp 15554
227 pp 6886
22702 pp 31676
22806 pp 31197
22806 pp 31547
22806 pp 32309
22855 pp 32282
2288 pp 30699
22906 pp 28663
22906 pp 31546
22915 pp 28627
22922 pp 22923
2294 pp 16436
22990 pp 25086
23034 pp 24260
23034 pp 28763
2306 pp 10330
2306 pp 19536
23069 pp 23092
23075 pp 29400
23092 pp 26637
23131 pp 32358
23148 pp 31627
23175 pp 27515
23205 pp 32200
23224 pp 30836
23224 pp 32465
23254 pp 27000
23309 pp 32120
23312 pp 23313
23312 pp 23924
23331 pp 32327
23354 pp 23354
23421 pp 32289
23441 pp 23442
23441 pp 24779
23443 pp 23504
23493 pp 26115
23493 pp 27776
23503 pp 23504
23503 pp 32225
23504 pp 26245
23521 pp 23521
23536 pp 24113
23536 pp 28379
23536 pp 32439
2357 pp 16030
2357 pp 22589
2357 pp 29154
23579 pp 31973
23656 pp 28235
23656 pp 30057
23661 pp 31477
23680 pp 30026
23694 pp 32222
23706 pp 31587
2374 pp 12656
2376 pp 27686
23766 pp 30677
23812 pp 28446
23835 pp 23836
23835 pp 31091
23835 pp 31887
23836 pp 25443
23850 pp 31589
23869 pp 32187
23931 pp 25012
23955 pp 31978
23968 pp 23968
23975 pp 32338
23990 pp 26408
23990 pp 26974
23997 pp 24779
24059 pp 26220
24113 pp 32387
2412 pp 19705
24148 pp 25596
24148 pp 32066
24172 pp 30247
242 pp 31658
24275 pp 31885
24296 pp 32310
24296 pp 32359
24341 pp 25138
24341 pp 29957
24341 pp 32397
24344 pp 31021
24370 pp 25770
24372 pp 24372
2438 pp 26784
24417 pp 30716
2442 pp 28607
2442 pp 32310
2449 pp 25534
24512 pp 32289
24621 pp 27516
24656 pp 31247
24656 pp 32073
2473 pp 32191
24746 pp 31617
24779 pp 30836
2479 pp 19744
2479 pp 20806
24805 pp 28567
24827 pp 30503
24838 pp 32455
2485 pp 25141
24864 pp 29959
24864 pp 32473
2487 pp 11622
2487 pp 18928
2487 pp 19536
249 pp 9916
24903 pp 32471
24978 pp 27900
25028 pp 27225
25050 pp 26676
25066 pp 29067
25086 pp 25443
25086 pp 30155
25130 pp 30077
25130 pp 32120
25180 pp 30322
25186 pp 30108
25186 pp 32402
25219 pp 32147
2525 pp 32358
25259 pp 30401
25259 pp 32448
25265 pp 32369
25295 pp 25595
25296 pp 25641
25296 pp 32341
2532 pp 32306
25342 pp 25621
25342 pp 26053
25368 pp 32402
25383 pp 26581
25399 pp 25399
25399 pp 26099
254 pp 29673
2545 pp 4423
25521 pp 28444
25582 pp 30687
25601 pp 32284
25621 pp 25770
25695 pp 32206
25738 pp 32218
2578 pp 30699
25824 pp 25824
25835 pp 31899
25959 pp 32358
25967 pp 27741
2604 pp 16997
2604 pp 19592
26060 pp 32049
26077 pp 31795
26097 pp 30587
26115 pp 31669
26152 pp 31357
26160 pp 31658
26202 pp 29350
26220 pp 26676
26229 pp 30278
26314 pp 28349
26314 pp 32359
26331 pp 31945
26331 pp 32273
2635 pp 25200
2635 pp 7536
26398 pp 30699
26449 pp 31247
26451 pp 30752
26517 pp 31945
26517 pp 32455
2655 pp 16310
2655 pp 19536
2655 pp 23301
2657 pp 26449
26581 pp 26925
26699 pp 30430
26699 pp 32154
26699 pp 32219
26705 pp 29794
2672 pp 6704
2672 pp 8653
26734 pp 26735
26735 pp 27225
26784 pp 26785
2680 pp 16310
2680 pp 16463
2680 pp 17576
26933 pp 31390
26956 pp 29343
26956 pp 32376
26965 pp 30233
2697 pp 9732
26987 pp 32325
27000 pp 30395
27022 pp 27022
27024 pp 32120
27102 pp 32314
2723 pp 20085
27275 pp 29175
2731 pp 8653
27430 pp 28851
27430 pp 32091
27443 pp 31960
27502 pp 32447
27515 pp 27516
2755 pp 13298
27578 pp 27579
27578 pp 32068
27579 pp 32147
27579 pp 32404
27595 pp 27686
27623 pp 31091
27625 pp 29550
27671 pp 30822
27671 pp 31449
27723 pp 27743
27737 pp 28446
27743 pp 27813
2777 pp 16611
27794 pp 32369
27813 pp 28077
27832 pp 28349
27832 pp 28607
27906 pp 30587
27953 pp 27953
27968 pp 28113
27968 pp 32463
28063 pp 32227
28063 pp 32309
28077 pp 30326
28137 pp 28138
28137 pp 31894
28138 pp 32462
2819 pp 20960
2819 pp 32306
28213 pp 28627
28213 pp 32168
28259 pp 28260
28259 pp 30672
28260 pp 29937
28276 pp 28931
28304 pp 32337
28409 pp 31507
28446 pp 30247
28462 pp 32372
28474 pp 32130
28474 pp 32200
28524 pp 32159
28535 pp 28536
28536 pp 29139
28536 pp 32219
2855 pp 19624
2855 pp 30885
28560 pp 30278
28607 pp 28887
28672 pp 31769
28675 pp 28676
28675 pp 31336
28676 pp 31387
2868 pp 31880
2868 pp 32439
28694 pp 31236
28694 pp 31844
28750 pp 30893
28767 pp 31795
28768 pp 32391
28788 pp 30057
28788 pp 32011
2882 pp 6225
28851 pp 31810
2886 pp 15265
2886 pp 15726
2901 pp 14136
2901 pp 15170
2901 pp 22744
29031 pp 29031
29032 pp 29032
29057 pp 31113
2906 pp 22268
2906 pp 5436
2906 pp 9715
29067 pp 29701
29147 pp 32053
2917 pp 27000
29174 pp 30947
2918 pp 2919
2918 pp 6886
2919 pp 27620
2919 pp 2920
2919 pp 32199
292 pp 2411
292 pp 2575
292 pp 9415
2920 pp 26290
2920 pp 2921
29201 pp 29201
2921 pp 17248
2921 pp 9497
29268 pp 32435
29272 pp 32363
29284 pp 31336
29306 pp 29306
29335 pp 29335
29350 pp 29351
2937 pp 7975
29400 pp 29794
2953 pp 27615
29550 pp 30183
29586 pp 29586
29653 pp 29768
297 pp 27876
29787 pp 32406
2979 pp 13624
2979 pp 18812
2979 pp 27659
29793 pp 29794
29793 pp 32423
29807 pp 31507
29838 pp 30350
29838 pp 32350
2985 pp 18758
29892 pp 29893
29892 pp 32431
29892 pp 32469
29893 pp 31797
29956 pp 29957
29959 pp 31911
30016 pp 31285
30077 pp 30457
30077 pp 30645
30107 pp 30108
30107 pp 32198
30108 pp 32454
30186 pp 31512
30205 pp 30205
30205 pp 30228
30222 pp 31315
3028 pp 27671
30326 pp 32436
30352 pp 32217
30383 pp 31870
30383 pp 32463
30391 pp 30391
30417 pp 30417
30457 pp 32322
30459 pp 30459
30478 pp 32397
3048 pp 26013
3048 pp 27615
305 pp 2805
305 pp 727
30550 pp 31675
30550 pp 32434
3061 pp 3705
30610 pp 30802
30610 pp 31197
30644 pp 32391
30645 pp 32457
30645 pp 32460
30677 pp 32472
30687 pp 32427
30716 pp 32332
30716 pp 32469
30752 pp 32423
30776 pp 32172
30811 pp 30811
30822 pp 31336
30882 pp 31285
3094 pp 9434
30942 pp 31596
30942 pp 31597
30947 pp 31458
30947 pp 31459
30960 pp 30960
31021 pp 31021
31044 pp 31044
31091 pp 31092
31092 pp 31835
31111 pp 31387
31137 pp 31137
31137 pp 32242
31182 pp 32272
31197 pp 31945
31216 pp 31216
31236 pp 31833
31276 pp 31276
31310 pp 31769
31311 pp 32086
31390 pp 32437
3141 pp 15008
3142 pp 22855
3142 pp 3142
3142 pp 32282
3142 pp 32422
31436 pp 31797
31449 pp 32447
31458 pp 31459
31466 pp 31466
31466 pp 32242
31482 pp 31810
31482 pp 32091
31482 pp 32285
31483 pp 31483
31498 pp 31498
31526 pp 31885
31545 pp 31546
31545 pp 32200
31547 pp 31945
31556 pp 32073
31587 pp 31588
31588 pp 31589
31588 pp 32452
31589 pp 31597
31596 pp 32406
316 pp 1477
316 pp 6789
3160 pp 31507
31607 pp 31607
3161 pp 29508
31626 pp 32068
31675 pp 31676
31676 pp 32434
31688 pp 32433
31723 pp 31986
31732 pp 31732
31795 pp 31956
31797 pp 32243
31814 pp 32444
31819 pp 31819
3183 pp 24805
31870 pp 32322
31880 pp 32327
31899 pp 31899
31964 pp 32182
31978 pp 31978
320 pp 32461
32002 pp 32329
32035 pp 32272
32045 pp 32442
32049 pp 32049
32053 pp 32378
32067 pp 32068
32120 pp 32393
32127 pp 32127
32130 pp 32460
3214 pp 19705
32146 pp 32147
32146 pp 32436
32147 pp 32466
3215 pp 13008
3215 pp 19472
3215 pp 25174
3215 pp 27813
3218 pp 3219
3218 pp 5363
3218 pp 8615
32182 pp 32431
3219 pp 18945
3219 pp 22491
3219 pp 8379
32211 pp 32428
32220 pp 32220
32245 pp 32245
32265 pp 32265
32273 pp 32322
32282 pp 32282
32284 pp 32285
32291 pp 32291
32295 pp 32295
32325 pp 32459
32338 pp 32339
32357 pp 32357
32372 pp 32373
32388 pp 32448
32389 pp 32441
32400 pp 32400
32406 pp 32407
32413 pp 32413
32415 pp 32415
32422 pp 32422
32424 pp 32424
32426 pp 32426
32428 pp 32431
32440 pp 32440
32446 pp 32446
32449 pp 32449
32450 pp 32450
32451 pp 32451
32453 pp 32453
32456 pp 32456
32458 pp 32458
3257 pp 32329
3258 pp 18919
3280 pp 21731
3280 pp 6785
3305 pp 31236
3305 pp 31844
331 pp 32471
331 pp 8684
3315 pp 14859
3315 pp 18928
3315 pp 5789
3315 pp 9144
3331 pp 14725
3331 pp 15099
3331 pp 22922
3331 pp 32246
3336 pp 28385
3363 pp 6672
338 pp 29502
338 pp 29938
340 pp 1171
3408 pp 7224
3442 pp 19181
3467 pp 26372
3482 pp 20564
3482 pp 25028
353 pp 31723
3536 pp 18919
3553 pp 12137
3553 pp 19199
3572 pp 9246
3575 pp 23536
3575 pp 32387
3582 pp 31925
3582 pp 32310
3596 pp 20215
3612 pp 14556
3612 pp 15991
3624 pp 18909
3645 pp 3645
3697 pp 10965
3697 pp 31878
3697 pp 32438
3697 pp 32464
3705 pp 29718
3735 pp 11888
3735 pp 31878
3735 pp 32464
3742 pp 26449
3754 pp 19700
3754 pp 6558
3757 pp 3888
3768 pp 9593
3774 pp 16303
3774 pp 23766
3774 pp 4641
3797 pp 21140
3797 pp 22257
3797 pp 29351
3797 pp 9617
3803 pp 25534
3824 pp 29673
3833 pp 31920
3856 pp 20891
388 pp 773
3883 pp 12779
3888 pp 13018
3896 pp 31911
392 pp 29216
3922 pp 4272
3956 pp 28259
3962 pp 23579
3962 pp 30463
3966 pp 29701
3966 pp 4043
3966 pp 5403
4013 pp 10696
4024 pp 22371
4032 pp 32182
4043 pp 23659
4059 pp 19777
4059 pp 30080
4065 pp 18909
4070 pp 4872
4085 pp 4086
4086 pp 25753
4086 pp 27296
4086 pp 32363
41 pp 4656
4155 pp 26013
4161 pp 32413
4174 pp 32053
4174 pp 6672
4219 pp 21153
4219 pp 6245
4249 pp 31617
4261 pp 25893
4265 pp 4767
4265 pp 8898
4272 pp 11846
4272 pp 32428
4273 pp 32289
4282 pp 28385
4292 pp 16054
4297 pp 32390
43 pp 1235
43 pp 834
435 pp 11975
437 pp 25138
437 pp 30478
4382 pp 22574
4385 pp 29407
4394 pp 31920
4412 pp 23722
4412 pp 31627
4423 pp 5176
445 pp 4869
4461 pp 4461
4492 pp 10965
4511 pp 29407
4514 pp 6457
4523 pp 21878
4541 pp 26557
4569 pp 24414
4569 pp 29508
4592 pp 30699
460 pp 32419
4607 pp 20989
4607 pp 31834
461 pp 12817
461 pp 20206
461 pp 461
4610 pp 11975
4613 pp 11250
4613 pp 16800
4613 pp 8604
4624 pp 12533
4624 pp 5899
4641 pp 24656
4645 pp 29893
4645 pp 4645
4656 pp 15014
4656 pp 4657
4656 pp 7514
4697 pp 9348
4714 pp 30459
4715 pp 16948
4715 pp 25012
4715 pp 8377
4726 pp 11348
4751 pp 29272
4751 pp 9596
4794 pp 10898
4805 pp 30942
4823 pp 18382
484 pp 25141
4855 pp 9971
4866 pp 22635
4866 pp 23548
4869 pp 6798
4869 pp 8497
4872 pp 12739
4872 pp 29686
4938 pp 22923
4938 pp 31189
4951 pp 32455
4960 pp 11034
4960 pp 8518
4975 pp 13507
4975 pp 32442
4978 pp 12549
4981 pp 28763
4983 pp 32297
4983 pp 7123
4995 pp 10692
4995 pp 19470
4995 pp 30636
5023 pp 30776
5034 pp 24414
5061 pp 11738
5061 pp 22756
508 pp 25443
508 pp 749
5118 pp 10021
5118 pp 12353
5161 pp 26557
5176 pp 32387
5187 pp 14944
5199 pp 32191
5218 pp 30587
522 pp 25259
5229 pp 19199
524 pp 8458
5243 pp 5243
5245 pp 30947
5254 pp 28006
5299 pp 16185
5301 pp 15824
5301 pp 30463
5318 pp 30278
5318 pp 30802
533 pp 22355
533 pp 31512
5340 pp 22408
5340 pp 26372
5340 pp 32472
5340 pp 5341
5341 pp 32222
5363 pp 29653
538 pp 12212
538 pp 26012
538 pp 31243
538 pp 5509
5402 pp 16070
542 pp 32187
5427 pp 29937
5435 pp 5435
5436 pp 7876
5447 pp 14944
5450 pp 21231
5485 pp 26005
5491 pp 16436
5494 pp 18743
5494 pp 26120
5502 pp 22049
5509 pp 22574
5530 pp 14136
5530 pp 5531
5530 pp 7583
5531 pp 10295
5541 pp 28304
5552 pp 32461
5559 pp 26784
5571 pp 14472
5571 pp 31190
5603 pp 11488
5686 pp 30503
5703 pp 10748
5703 pp 25944
5722 pp 18743
5722 pp 26120
5735 pp 12515
5735 pp 25738
5735 pp 26408
5735 pp 26974
575 pp 21246
575 pp 7857
5761 pp 12120
5761 pp 27502
5761 pp 32447
5771 pp 31219
5771 pp 8368
5777 pp 25180
5777 pp 30020
5785 pp 30184
5789 pp 9916
5793 pp 30156
5793 pp 5793
5809 pp 25534
584 pp 2479
5854 pp 27060
5881 pp 16436
5883 pp 13377
5899 pp 17141
5899 pp 21799
593 pp 32268
5932 pp 8954
5935 pp 14447
5935 pp 19842
5935 pp 30106
5935 pp 32408
5992 pp 31920
6049 pp 6050
6050 pp 17221
6068 pp 18024
6068 pp 19391
61 pp 26220
6108 pp 29343
611 pp 18018
611 pp 31458
6111 pp 32327
615 pp 4872
617 pp 17557
617 pp 2497
617 pp 29407
6175 pp 7246
6175 pp 9310
62 pp 13746
6225 pp 6225
6226 pp 32455
6227 pp 32378
6237 pp 14877
6245 pp 10211
6245 pp 14069
6245 pp 18862
6255 pp 18733
6255 pp 23869
6273 pp 11999
6273 pp 32435
6281 pp 16800
6305 pp 6384
6324 pp 26013
6328 pp 15976
6340 pp 29937
6377 pp 32385
6388 pp 9621
6421 pp 32415
6433 pp 32239
6460 pp 23521
6465 pp 27623
6495 pp 13115
651 pp 11602
6510 pp 30026
6512 pp 20764
6512 pp 29154
6518 pp 24864
6518 pp 31311
6518 pp 32325
6527 pp 31596
6556 pp 7243
6558 pp 19703
6558 pp 25967
6558 pp 28331
658 pp 659
659 pp 31700
659 pp 32473
659 pp 660
660 pp 29959
6600 pp 32191
6610 pp 23990
6624 pp 30080
6624 pp 30222
6644 pp 14383
6667 pp 31387
6667 pp 31795
6672 pp 32322
668 pp 3606
6704 pp 17522
673 pp 11010
673 pp 24059
6730 pp 12507
6730 pp 27547
6730 pp 8497
6743 pp 27464
6777 pp 18516
6782 pp 32419
6785 pp 12127
6828 pp 29838
6881 pp 22337
6885 pp 25138
6885 pp 6886
6886 pp 12687
6898 pp 31721
6898 pp 32059
6898 pp 32195
6898 pp 8206
691 pp 11260
691 pp 30322
691 pp 9604
6926 pp 28931
6926 pp 32154
6934 pp 28764
6936 pp 19481
6954 pp 18350
6970 pp 30184
7015 pp 23312
7032 pp 32289
7034 pp 23092
7051 pp 11010
7051 pp 20694
7051 pp 22371
707 pp 3616
707 pp 8650
708 pp 15827
708 pp 19366
7100 pp 20456
7100 pp 26115
7127 pp 24656
7150 pp 17113
7150 pp 32172
7193 pp 27464
7224 pp 17103
7243 pp 22551
7260 pp 7260
7271 pp 15871
7271 pp 30805
7324 pp 18075
7324 pp 25045
7324 pp 27275
7402 pp 13886
7402 pp 28672
7402 pp 31226
7402 pp 31963
7406 pp 25028
7406 pp 32198
741 pp 22337
741 pp 827
7444 pp 11506
7444 pp 31956
749 pp 18743
749 pp 2374
749 pp 9916
7495 pp 24098
7527 pp 28259
7536 pp 15742
7583 pp 10295
76 pp 1849
765 pp 14944
7654 pp 11045
7686 pp 31092
770 pp 27900
7700 pp 29201
7707 pp 10696
773 pp 19599
773 pp 2411
773 pp 2575
7748 pp 30478
7748 pp 31182
776 pp 30776
776 pp 904
777 pp 12571
777 pp 20992
7805 pp 28006
7807 pp 23990
7839 pp 16257
7839 pp 7839
7857 pp 17556
7879 pp 30395
7885 pp 27876
7885 pp 31556
7905 pp 11763
7905 pp 16822
7975 pp 8197
8011 pp 30080
8016 pp 21289
8022 pp 10218
8022 pp 18554
803 pp 29959
8037 pp 26734
8042 pp 9621
8051 pp 30463
8068 pp 11296
8068 pp 8069
8069 pp 12918
8069 pp 13195
807 pp 1155
807 pp 13324
807 pp 28887
8081 pp 25436
8091 pp 32053
8091 pp 32388
8100 pp 31222
8100 pp 9032
8102 pp 8670
8114 pp 24414
814 pp 18499
814 pp 2979
814 pp 31526
818 pp 6384
818 pp 6730
8192 pp 29586
8239 pp 25893
830 pp 27275
8318 pp 23504
8318 pp 27620
8343 pp 8343
835 pp 1231
8368 pp 10748
8379 pp 14736
8392 pp 15871
8392 pp 19468
8392 pp 26925
8392 pp 30805
8399 pp 16221
8400 pp 29550
8403 pp 24414
8403 pp 29508
8433 pp 28006
8438 pp 18516
8438 pp 19897
8438 pp 23430
8455 pp 23301
8458 pp 31541
847 pp 27060
849 pp 25641
849 pp 32341
849 pp 4981
8497 pp 28033
8511 pp 10543
8511 pp 14129
8518 pp 14485
8518 pp 18992
8518 pp 32442
8533 pp 15985
8533 pp 28331
8545 pp 26303
8547 pp 16589
8547 pp 26290
8594 pp 11602
8608 pp 21835
8608 pp 25521
8615 pp 29653
8629 pp 32239
8670 pp 30186
8678 pp 20337
8678 pp 23309
8684 pp 12477
8729 pp 25770
8729 pp 9621
8809 pp 13115
882 pp 29978
882 pp 31649
884 pp 29234
885 pp 18705
885 pp 29845
885 pp 886
886 pp 27656
886 pp 4043
886 pp 4523
8873 pp 12127
8873 pp 22574
889 pp 29234
8930 pp 15109
8930 pp 20583
8930 pp 32041
8954 pp 16014
8954 pp 18350
8956 pp 20985
8997 pp 20346
8997 pp 28476
8997 pp 32035
90 pp 11149
90 pp 19599
90 pp 388
90 pp 5413
9032 pp 20532
9032 pp 9866
904 pp 15149
904 pp 32195
904 pp 8455
9058 pp 32273
9075 pp 20215
9077 pp 29550
9081 pp 19592
9081 pp 28764
9093 pp 21288
9123 pp 11888
9195 pp 16800
921 pp 21149
9217 pp 25313
9217 pp 9218
9226 pp 29234
9246 pp 25384
9312 pp 22635
9312 pp 23548
9324 pp 10192
9348 pp 9662
9415 pp 19315
9449 pp 27516
947 pp 29793
9477 pp 28349
9477 pp 28887
9492 pp 13086
9492 pp 13820
950 pp 21357
953 pp 5603
9540 pp 31040
9540 pp 31501
9564 pp 28750
9590 pp 16224
9590 pp 23477
9591 pp 32369
9593 pp 13967
9593 pp 16419
9593 pp 32236
9596 pp 12293
9596 pp 22915
9596 pp 9686
9598 pp 20903
96 pp 6225
9604 pp 16793
9636 pp 17571
9636 pp 29653
9639 pp 9640
9640 pp 10439
9640 pp 19721
9674 pp 32222
9686 pp 28213
973 pp 31285
9732 pp 28302
978 pp 10543
978 pp 5318
9796 pp 31182
9796 pp 31844
984 pp 31315
9846 pp 11817
9846 pp 21029
9866 pp 13507
9866 pp 30020
9876 pp 32199
9876 pp 9914
9880 pp 31477
9914 pp 32225
9931 pp 13676
9950 pp 13487
9950 pp 27280
9950 pp 9951
9951 pp 16339
9951 pp 17663
9951 pp 27515
9951 pp 27717
9963 pp 18711
9963 pp 9963
9971 pp 17598
9980 pp 27741
9994 pp 28788
