# Supplementary material for: 3DScapeCS: application of three dimensional, parallel, dynamic network visualization in Cytoscape
Source: BMC Bioinformatics. 2013 Nov 14;14:322. doi: 10.1186/1471-2105-14-322 (PMC3835703; doi:10.1186/1471-2105-14-322)
Supplement: Additional file 3 — The 3DscapeCS Case Study Data Unpack the zip package using WinZip, WinRAR, 7-zip or unzip command. See REAME.txt inside the package on how to use the test data. [file 1471-2105-14-322-S3.zip › deBruijn/debruijn.pl]

die "perl $0 LastGraph\n" if ($#ARGV!=0) or (!$ARGV[0]=~/LastGraph/);
#open LastGraph file
open(F,"<$ARGV[0]");
while(<F>){
if (/^ARC/){
chomp;
@t=split(/\t/);
$t1=abs($t[1]);
$t2=abs($t[2]);
$start=$t1<$t2?$t1:$t2;
$end=$t1>$t2?$t1:$t2;
$h{$t1}->{$t2}=$t[3];
$hn{$t1}++;
}
}
close F;
open(O,">LastGraph.sif");
foreach $x(sort keys %h){
#next if $hn{$x}>3;
foreach $y(sort keys %{$h{$x}}){
#next if $hn{$y}>3;
print O "$x pp $y\n";
}
}
close O;
